# Supplementary material for: Metabarcoding dietary analysis of coral dwelling predatory fish demonstrates the minor contribution of coral mutualists to their highly partitioned, generalist diet
Source: PeerJ. 2015 Jun 25;3:e1047. doi: 10.7717/peerj.1047 (PMC4485734; doi:10.7717/peerj.1047)
Supplement: Appendix S2 [file peerj-03-1047-s002.fasta]

>x1_HHKMOCQ02FEK14
ACTAGCTGCTGGCATTGCTCACGCGGGTGCTTCGGTAGACCTAGGAATTTTTTCTTTGCACATGGCGGGAGCTTCTTCTATCCTAGGCGCAGTGAACTTTATTACCACAGTCATTAACATACGGTCTAACGGAATGACAATGGACCGTATGCCACTCTTCGTATGAGCAGTTTTTATTACGGCCATTCTTCTTTTATTATCCCTCCCAGTTCTTGCTGGCGCAATTACAATGTTATTAACAGATCGTAATCTGAACACATCTTTCTTCGACCCCGCTGGTGGGGGGGACCCTGTTTTATACCAGCACTTGTTT
>x2_HHKMOCQ02H0R6E
---ATCATCTTCTTTATTTGCTAGCAGGAAGGGAGTAGACTTTTTAATGTTTTCTTTACATTTGGCAGGTGTTTCTAGTATTTTTAGTTCTATAAATTTCATTTGTACCTTATATAGCGTATTTAGAACTAATTTA---GTCGCTCGAACTTCTATAGTATTATGGTCCTATTTCTTTACTTCCATACTATTATTAGTTACCTTGCCTGTTTTAGCTGCTGCTATAACTATGTTATTATTTGATCGTAATTTCGGTTCAGCCTTTTTTGACCCTCTGGGGGGAGGAGACCCTGTTTTATTTCAACATATGTTT
>x3_HHKMOCQ02FQVSA
TCTTTCGGGGAATATTGCTCATGCCGGGCCTTCTGTAGATTTAGCTATTTTCTCTTTACACTTAGCCGGTATCTCTTCTATTTTAGGTGCCGTAAATTTTATTACAACCGTGGCTAATATACGATGAAAAGGTCTTCGTTTAGAACGACTTCCTCTATTTATTTGAGCCGTTGATATTACTGTTGTCCTCCTTCTTTTATCACTCCCCGTTTTAGCCGGTGCTATCACAATACTTCTAACAGACCGAAACGTTAATACTTCTTTTTTTG--------------------------------------------
>x4_HHKMOCQ02FKZ1P
----TCTTCTATTGAATATCATAATGGACCGGCGGTGGATATAGGGATTTTTGGTCTTCATACTACTGGGGTAGGTAGTCTTTTTAGTTCTATTAACTTTATTACTACTATTCTTTGTATACGTAAGGAGGATCAACGATTGGATCGGTTGCAGATTTTTTGTTGAGCTATGCTGGTTACAGCTATTTTACTTTTAGCTAGGCTACCGGTTCTTGCGGGGGCTCTTACAATGTTATTATTTGATCGTCACTTTAGCACTAGGTTTTTTGATCCTTCCGGCGGAGGAGATCCTGTTTTGTTTATGCATTT----
>x5_HHKMOCQ02H2PJ7
TCTATCTGGAAACATTGCACACGCCGGAGCCTCAGTTGACTTAGCGATTTTCAGTCTTCATCTAGCTGGAGTGTCCTCGATTTTAGGGGCCCTAAATTTTATTACTACGGTTATCAACATACGGCCAAATGCTCTACGGCTGGAACGAGTCCCTCTGTTCCCTTGAGCAGTTAAAATCACCGCTATTCTACTGTTGCTATCCCTACCGGTCTTAGCTGGAGCTATCACTATGCTTTTAACAGATCGTAACTTGAACACCGCTTTTTTCGACCCTGGAGGTGGTGGTGACCCTATTTTATATGAAC--------
>x6_HHKMOCQ02J29PX
-------GGTGCTTTAGCTCACTCAAGACCTGCAGTAGATTTAACGATTTTTTCTCTCCATTTAGCGGGTGTATCTTCTTTATTAGGTGCAGTCAATTTTATTAGAACAATTGGTAATATACGAGTGTTCGCCATGCTATTAGATCAAACTCCACTATTTGTATGAGCTGTATTGGTTACAGCAGTTTTATTATTATTATCCTTACCCGTTTTAGCAGGTGCTATCACTATGCTTCTTACAGATCGGAACCTAAATAGTTCATTTTATGAAGTTAGAGGAGGGGGAGATCCTGTTCTGTATCAGCATTTA---
>x7_HHKMOCQ02H0TJC
TCTAAGTAGCATTACAGCTCACTCGGGAGGTTCTGTGGATATGGCTATCTTCGCTCTCCACGTTTCAGGTGCAGCAAGTATCTTAGGAGCTATTAACTTTATTACAACAGTATTCAACATGCGCGCACCGGGGATGAGCTTCCACCGCTTACCTCTATTCGTGTGGTCTGTATTAGTTACAGCATTCTTACTTCTTCTATCTCTTCCAGTTTTAGCAGGAGGTATTACTATGCTTCTAACAGACCGAAACTTCAATACAAGTTTCTTTGATCCAGCAGGAGGAGGAGACCCTGTTCTTTTCCAACACCTATTC
>x9_HHKMOCQ02G00N5
GTTAAGAAGAAATGTTAGTCATTCAGGGCCCCCCGTTGATTTGACAATTTTTTCTCTTCATTTAGCTGGGGCTTCAAGAATTTTAGGATCTCTAAATTTCTTTACAACAATTTTAAATGGGAAAAGTCGAGGCATTTATTATTTTCGATTGCAGCTTTTTGTTTGGTCGTTATATGTTACTGTAATTTTATTAATTTTAAGGTTGCCCGTACTAGCTGCTGCTATTACAATGCTTCTTACTGATCGAAACGTAAATAGAACTTTTTTCGATCCTTCAGGTGGGGGCGACCCGGTTTTATTTCAGCATTTGTTT
>x10_HHKMOCQ02GNLXQ
-CTTAGAAGAGGTGTCTTTCACAGGGGCATATCTGTGGATTTGACCATTTTTTCTTTACATTTGGCAGGAGTTTCCTCTCTTTTAGGGGCTGTTAATTTTATCGGCACTTTAGGAAATTTACGGGTATACGGCATAGGGGCAGACCAAGTCACTCTTTTTGCTTGATCAGTATTAATCACTGCGGTATTACTCCTACTATCTCTTCCCGTGTTAGCTGGAGCAATTACTATATTGTTAACAGACCGCAACTTAAACAGAAGATTTTACGATCCAGCAGGAGGGGGGGACCCGGTTCTGTATCAACATTTGTTT
>x11_HHKMOCQ02FWK18
CTTAGGTCCAATCTGGGGGCACCCGGGTGGTGCAGTTGACCTAGCTATTTTTTCTCTTCACCTCGCTGGTGCCTCCTCTATCTTAGGGGCCATTAATTTTATTTCCACCGTTATTAATATGCGAGCCGCAGGAATACATTTTGACCGTATACCTTTATTTGTATGGTCTGTTTTTATTACTGCTATCCTTCTCCTCCTTTCCCTGCCAGTTTTAGCCGGTGCTATTACTATATTATTAACAGATCGAAATTTAAACACTTCCTTTTTTGATCCTTTAGGAGGCGGAGATCCTATTCTCTACCAACACCTGTT-
>x12_HHKMOCQ02JYMHZ
----------------------------------------------------------CATTTGGCGGGGGTGTCTAGGATTTTAAGCTCTTTGAAATTTATTTGTACTATTTAT---TATGCTATGGGCGGTTTTAGTGCAAGCCGTCATTCTGTAATAGTGTGGGCATATTTGTTTACATCTGTTCTTTTGATTCTTTCTCTGCCTGTATTGGCTGCGGCTATAACGATGCTGTTGTTTGATCGTAAATTTGATTCTTCTTTTTTTGACCCCAGCGGAGGCGGGGACCCCGTTTTATTTCAGCATTTGTTT
>x13_HHKMOCQ02HER2G
-----GAAGAAAAATTGGGCACTATGATCACTCTGTTGATTTTGCAATTTTTTCCTTACATTTGGCAGGGGCTTCTTCCTTATTGGGCGCTGTAAACTTTATTAGAACCCTGGTAAACTTGCGGGCTTACGGGATAAGGATAGATCGGATGCCGCTGTTTGCGTGATCTGTTCTTATTACCGCAATTTTACTTTTGCTTTCATTGCCAGTCTTGGCAGGGGCGGTCACTATGCTACTTACTGACCGAAATTTTAACACTTCATTTTATGACCCCAGCGGAGGGGGGGACCCTGTTTTGTATCAACACTTGTTT
>x14_HHKMOCQ02F1FBV
CTTATCATCAAACATTGCTCACTCGGGGCCATCAGTTGACATCGCTATTTTTTCCCTCCACTTAGCGGGGGTGTCATCTATTCTGGGGGCCGTAAATTTTATCACCACTGTTATTAACATACGAGCCATTGGTATATCTTTCGAGCGAGTCCCACTCTTCGTGTGGTCAGTAAAAATTACCGCCATCCTCCTCCTTCTTTCTCTGCCAGTCTTAGCCGGGGTTATCACTATACTCTTAACAGACCGAAATTTAAACACCGCATTTTTCGACCCAGCAGGAGGTGGAGACCCTGTACTTTTTAGCCACCTGTTC
>x15_HHKMOCQ02I5X3S
TTTAAGAATAAATATTGCCCATAGGGGAAGTTCTGTTGATTTTGCTATTTTTTCTCTCCATTTAGCAGGAGTGTCTTCGTTGCTAGGGGCAGTAAATTTCATCAGAACTCTAGGAAATCTACGAATTTTTGGGATATTATTAGATCGCATGTCTTTATTTTCATGGGCTGTCCTTGTCACTGCTGTGCTTCTTCTTCTGTCTCTGCCTGTGTTGGCTGGAGCAACCACTATATTGTTAACAGATCGTAATCTGAACAGTACTTTCTATGACGTTGCGGGAGGAGGGGATCCCGTCCTCTATCAGCATTTGTTT
>x16_HHKMOCQ02JPMWG
CCTGTCACTGGGGATTGCACATGGCGGGTCTTCTGTAGACATGGGGATTTTTTCTCTACATTTGGCAGGAGCCTCTTCAATTCTAGGAGCTATCAATTTTATTACAACAGTTTTGAATATACGCAGAGAGGGTATAACCATAGATCGTATCCCTTTATTTGTATGGTCTGTTTTTATCACAGCCATCTTATTGCTGTTGTCTCTGCCTGTCTTGGCAGGAGCTATTACGATACTTCTAAC-------------------------------------------------------------------------
>x18_HHKMOCQ02FLXQ2
TTTAAGAAGAAAGGTCGGGCATTATGATGCGTCCGTAGACTTTGCTATTTTTTCCCTTCACCTGGCAGGGGTCTCCTCTCTCTTAGGTGCAGTAAATTTTATTAGCACTTTGATAAATCTTCGGGCTTACGGCATAAGAATGGACCGTATGCCTTTATTTGCTTGATCCGTGCTGATTACGGCTGTTCTGCTTCTTCTGTCTTTGCCGGTGTTGACGGGGGCAATCACGATACTATTAACTGACCGTAACTTTAATACTTCATTCTACGATCCCAGGGGGGGAGGAGACCCGGTTTTATATCAACATCTATTT
>x19_HHKMOCQ02HKE08
TTTATCAGGTGTGCAAAGTCATAGTGGACCTAGTGTAGATTTAGCTATCTTTGCTTTACATCTTTCAGGGGTTAGTAGTTTATTAGGTGCAATTAATTTTATAACTACGATAGTTAATATGAGAACTCCCGGAATTAGACTACATAAGTTAGCTTTATTTGGATGAGCCGTAGTTATAACTGCCGTATTATTATTACTATCATTACCTGTTTTAGCGGGTGGAATAACAATGGTATTAACAGATAGAAATTTTAACACTTCATTCTTTGAAACTGCAGGGGGTGGTGATCCTATTCTGTTCCAGCATCTTTTC
>x20_HHKMOCQ02JI8GX
-----------CTATAGGGCACCCTGGGGCCTCAGTAGATCTAGGAATTTTCTCTCTTCATCTGGCGGGCGTGAGAAGAATTCTAGGGAGAGCTAACTTCATTACTACAATCTATAACATACGATCAGTAGGTTTATCGATAGAGTACTTACCACTATTTGCGTGGTCGGTTCTTCTTACCGCGATTCTTCTTTTATTATCCCTCCCGGTTTTAGCAGGCGCTATCACCATGTTATTGACGGATCGAAATTTTAACACCACATTTTTTGATCCTGCCGGAGGGGGCGATCCTATTCTTTACCAACACCTTTTT
>x22_HHKMOCQ02FH2RO
TTTATCAGACAACATTGCCCACAGTGGACCCTCAGTAGACCTAGCAATCTTCTCACTTCATCTGGCAGGGGTAAGATCAATCCTGGGAGCTATTAACTTCATCGCAACAATCCTAAATATGCGCCCCGCATCAGTTAAAATAGAAAAAATCTCTCTATTCTCATGATCAGTACTGATCACCGCCGTCTTACTCTTGCTATCTCTTCCAGTGCTCGCCGGAGCAATCACTATACTCCTAACAGATCGAAACATAAACACCTCCTTCTTTGACCCAAGAGGAGGAGGGGACCCAATCCTATACGAACATCTCTTC
>x23_HHKMOCQ02HIVM7
-CTCGCAAGAAACATGGCTCACGCAGGAGGATCCGTTGACCTCGCCATCTTCTCCCTCCATTTAGCCGGGATCTCTTCGATCCTAGGTGCCATCAACTTCATGACCACAGTAATAAACATGCGAGCTCCAGGAGTGCGGTTTGACCGTCTCCCTCTCTTCGTTTGATCCGTGTTTATTACCGTGATTCTTCTCCTGCTATCTCTTCCAGTTCTGGCAGGAGCTATCACTATGCTCCTTACTGACCGAAACCTTAACACCTCATTTTTCGACCCAGCCGGAGGAGGGGATCCAATCCTATATCAACACTTG---
>x24_HHKMOCQ02HQW8J
-TTAAGCCACAGAGTAGCCCACTCCTCCCCCTCTGTCGATTTCACTATTTTTTCCCTCCATTTAGCTGGAGTTTCGTCTTTATTAGGTGCGGTAAATTTTATTAGAACTCTCATAAACCTCCGAGTTATGGGAATAGTCCTGGAGATAACCCCTTTGTTCGCTTGAGCTGTGTTAATCACCGCCGTACTTCTTCTTCTTTCTCTCCCTGTTTTGGCAGGAGCTATCACTATACTACTAACGG-----------------------------------------------------------------------
>x25_HHKMOCQ02JIQXS
A------TCAACCCTAGGGCACCCTGGGGCCGCGGTTGACCTCGGAATTTTCTCTCTCCATCTCGCAGGAGTAAGAAGAATCTTAGGGTCTGCAAATTTTATTACGACTATCTCTAACATGCGCCCTGATGCCATAACCATGGAACTAATGCCCCTCTTCGTATGGTCAGTCTTATTAACAGCCATCCTTCTTCTCCTATCTCTACCCGTTCTTGCTGGGGCTATTACAATACTTTTAACCGATCGAAATTTTAATACGTCTTTCTTCGACCCAGCAGGGGGTGGGGACCCAATCCTTTACCAGCATCTTTTT
>x26_HHKMOCQ02GW20Q
-CTAAGAAGAAATTTAGCCCATGCGGGAGCGTCAGTAGACTTTGCTATCTTTTCTCTTCATTTAGCAGGCATCTCTTCCCTATTAGGCGCTGTAAACCTTATTAGCACTCTCATAAATTTACGGGTCTTAGGGATGCATCTAGACAAGATGCCTCTTTTTAGGTGAGCTGTTTTTATTACAGCTATTTTATTGCTACTATCTCTGCCCGTATTGGCCGGAGCTATCACTATACTTTTAACGGATCGTAATTTGAACAGATCGTTCTATGATCCCTCTGGCGGTGGGGACCCTACTCCTTATCAGCACCTGTTT
>x27_HHKMOCQ02I6674
GCTTTCTTCCCTTTTGTCCCATCCCGACTCCAGAGTGGACCTGGCTATTTTTAGTCTTCATTTAGCAGGGTTGTCGTCTCTTTTAGCCTCCATTAATTTTATTACTACTATTATTAACATGCGTCTCCCTCTCTATAGGTGGAGATTAGTGTCTTTGTTTTCGTACTCCATTCTTTTCACTGCTATTCTTTTGCTTTTATCCTTGCCTGTTTTAGCCGGTGCTATTACTATATTATTACTAGATCGGAATTTTTCCACTTCTTTCTTTGACCCTGCAGGAGGGGGAGACCCAATCCTGTTCCAACATTTATCT
>x28_HHKMOCQ02I9PSI
ACTTAGAGGAAATCTAGCACACTCAGGCCCTTCCGTTGATTGCGCAATCTTCTCTTTACACTTAGCAGGTGTGTCCTCAATTTTAGGGGCAATAAATTTTATTAGTACTATTTTTAATATACGAGCCATAGGTTTATTTTTAGATGAAATACCTTTATTTGTATGATCTGTATTAATCACAACGGTTTTACTTCTTTTAGCATTGCCAGTTTTGGCAGGAGCAATTACTATGTTATTGACTGATCGAAACCTAAATACTAGGTTTTATGACCCCGCAGGGGGAGGGGATCCTATTTTGTATCAACACTTGTTC
>x29_HHKMOCQ02FYNN9
TCTCTCTGGTAACAGAACTCATAGAGGGGCAAGAGTAGATTTAGCAATTTTCTCACTTCACATGGCCGGTGTCTCGTCTATTCTTGGAGCCGTTAATTTTATTAGAACCTGTTTTAATATGCGATCAAGTGACATTGTAATAACCAAAATATCACTTTTTGTTTGATCAGTTTTTATTACCGCTTTTCTTTTATTATTATCCCTCCCAGTTCTTGCCGGCGCTTTAACCATGCTACTCACAGACCGAAATATCAATACTAGATTTTTTGATCCATCAGGAGGTGGTGATCCAATTCTCTATCAACATTTATTC
>x30_HHKMOCQ02JIO0N
GTTATCCAGCCTCCAAACACACTCCGGCGGTGCAGTTGATATGGCCATCTTTAGTTTACACTTGGCGGGTGCTTCCTCTATTTTAGGGGCCATGAATTTTATTACTACTATTTTCAACATGAGGGCTGCGGGGATGGTTTTGGGCAGGATGCCTTTATTCGTTTGGTCCATCTTAATCACGGCCTTTTTGTTGTTGCTCTCTTTACCAGTTTTAGCGGGGGCCATTACTATGCTTTTAACAGATAGAAATTTTAATACAACTTTTTTTGATCCCGCTGGGGGCGGAGATCCTATTTTATTCCAACACTTATTT
>x31_HHKMOCQ02GUDGK
--TATCAAGAAATATTGCCCACTCAGGAGCATCAGTTGATCTAACAATTTTTTCTCTTCACCTAGCAGGTGCCTCGTCTATTTTAGGGGCTATTAATTTTATATCAACAGTTATTAATATACGACCTAATAGTATATCCTTTGACCGAATTCCTTTATTCGTCTGAAGTGTCTTCTTAACAGTGATTCTCCTTTTACTCTCACTACCCGTTTTAGCAGGAGCTATTACTATACTTCTTACTGACCGAAACCTTAATACATCGTTCTTCGATCCAACAGGAGGAGGTGACCCTATTCTTTATCTACACCTATTT
>x32_HHKMOCQ02H40W5
ACTATCAGGAGTTGGTGCTCACTCAGGTCCTTCTGTTGATCTAGCAATTTTTAGCCTACACTTGGCTGGTGCTTCATCAATTTTGGGTGCGATTAACTTTATTACAACAATTCTAAACATGCGCTGTCCAGGAATGACAATGCATCGTCTACCACTATTCTGTTGGGCTGTTTTGATTACAGCGGTTCTGCTATTGCTATCTCTACCAGTTCTAGCTGGTGCTATTACAATGCTTTTGACAGATCGTAACTTTAACACAACATTCTTTGACCCTGCAGGAGGAGGTGATCCGGTACTTTACCAACACCTC---
>x33_HHKMOCQ02FWPUR
--TTTCTGCCGCTATTGCTCATGCAGGGGCATCTGTAGACCTTGGAATTTTCTCTCTTCATCTTGCAGGAGTATCTTCCATTCTAGGCGCAGTGAACTTTATGACAACGGTTATTAGCATGCGACCCCAAGGGATGACCCTTGACCGTATGCCATTGTTTGTCTGGGCGGTATTTATTACAGCAATTCTTCTCTTATTATCTCTACCAGCCTTGGCTGGTGCAATCACCATGCTATTAACAGATCGAAATTTGAATACATCTTTTTTCGACCCAGCAGGGGGAGGAGACCCCGTCCTGTACCAACACCTCTTC
>x34_HHKMOCQ02IAG0I
TTTATCAGGCCCTCAAACCCATTCTGGTGGATCAGTAGATCTGGCCATTTTTAGTTTACACACAGCAGGAGCTTCCTCTATTATGGGTGCTATAAACTTTATAACAACTATATTTAACATGAGAGCTCCTGGTATGTCTTTTGATAAATTACCGCTGTTCGTATGGTCAGTATTAATTACCGCTTTCTTGTTATTACTTTCCCTACCTGTATTAGCAGGAGCTATAACCATGCTTTTGACCGATAGGAATTTTAATACTAGTTTTTTTGACCCTGCAGATGGTGGTGATCCAGTTTTATACCAACACTTGTTT
>x35_HHKMOCQ02HVHD5
--------------------------------------------------------------------------------------------------------------TTTTTAATATGCGAGCTCCTGGTATGGGCATGCACCGTTTACCTTTATTTGTATGGTCTGTACTAATAACAGCATTTTTACTTTTATTATCTCTTCCGGTTTTAGCTGGGGGCATCACTATGCTTTTAACAGACCGTAATTTTAACACGACGTTTTTTGATCCGGCGGGTGGTGGCGACCCCGTGCTTTATCAGCATTTGTTT
>x36_HHKMOCQ02HQ57Y
TTTAAGTTCTAATCTGGCCCATAGCGGGGCCGCCGTCGACTTGGCTATTTTTTCTCTTCATTTAGCCGGTATTTCTTCCTTGTTAGGAGCAGTAAACTTTATTACCACTCTTATTAATTTGCGGTCTTTGGGAATATTAGTAGAGCGAATGCCCCTGTTTGCTTGGTCTGCTTTAGTCACTGCAGTTTTGCTGTTGCTGTCTTTACCTGTCTTAGCCGGGGCTATTACCATGCTACTCACGGACCGAAACTTAAACACTAGATTTTATGACTCTAGCGGAGGAGGCGACCCTGTCTTGTATCAACACTTGTTT
>x37_HHKMOCQ02JY7F1
TCTCTCTGCTGGAATTGCCCACGCCGGAGCCTCCGTCGACCTAGGAATTTTCTCGCTTCACCTCGCAGGTATTTCATCGATTCTAGGAGCAGTTAATTTCATAACAACGGTTATCAATATGCGGGCGACCGGAATGACTATAGACCGAATACCCCTGTTCGTCTGAGCTGTGTTCCTGACAGCGATCCTACTCCTACTAAGACTCCCAGTCCTAGCCGGAGCTATCACTATACTCCTGACAGACCGAAACTTAAATACGGCATTCTTCGACCCCGCAGGAGGGGGGGACCCCATCTTGTACCAGCACCTGTTC
>x38_HHKMOCQ02IYGBO
-----------------------------------------------TTTTCAGTCTACATATAGCAGGAGCATCTTCAATTTTAGGTGCAGTAAATTTTATCTCTACTATTTTAAACATGAGAAATCCTGGCCAAAGTATGTACAGAGTACCTCTGTTCGTTTGATCTATTTTTATTACAGCTATTTTGTTACTTTTAGCTGTTCCAGTTTTAGCAGGGGCGATTACAATGTTATTAACAGATAGAAATTTTAATACTTCGTTCTTTGATCCCGCGGGAGGTGGAGATCCTATCTTATATCAACATTTATTT
>x39_HHKMOCQ02HCN2U
TTTAAGGTCGAATATTGCCCATGCTGGGGCCTCAGTAGATTTTGCCATTTTTTCTCTGCACTTGGCCGGGGTGTCGTCTTTGTTAGGGGCCGTTAATTTTATTAGAACTTTGGGTAATCTACGTTCGCTAGGGATGGGGTTGGACACGGTCCCACTGTTTGCCTGGGCTGTTTTTATTACAGCGGTGCTTTTACTGCTTTCATTGCCAGTATTGGCCGGGGCCATTACCATGTTGCTGACAGATCGTAACCTAAATACGGCTTTTTATGGTGTAGCTGGAGGGGGGGACCCTGTTCTATATCAGCATTTATTT
>x40_HHKMOCQ02FCU26
-----------------CTCATGCCGGAGCATCAGTAGATTTAACTATTTTCTCCCTTCATCTAGCAGGGGTTTCATCGATTCTAGGGGCCATTAACTTCATCACTACAATTATTAACATAAAACCGCCCGCAGTCTCAATATACCAAGTTCCGCTATTTGTTTGAGCCGTATTAATTACAGCCGTTCTTCTCCTTCTCTCCCTCCCAGTTTTAGCTGCTGGAATCACGATGCTTCTTACAGATCGAAATCTAAACACCGCTTTCTTTGACCCAGCAGGGGGAGGGGACCCAATCCTTTACCAGCACTTA---
>x41_HHKMOCQ02JDEMM
TCTTTCTGGGCCTATTGCTCACGGAGGAACTTCTGTTGATTTAGCTATTTTTTCTCTTCACCTAGCAGGGATGTCTTCAATTTTAGGAGCCATTAATTTTATTACAACTATTTTTAATATACGTTCTCCTGGAATTTCCTTCGAACGTTTAAGTTTATTTGTTTGATCTGTTTTAGTAACTGCTTTCCTTTTACTACTTTCTCTTCCTGTACTTGCAGGTGCAATTACTATACTTTTAACAGATCGGAATTTCAATACTAGATTCTTCGATCCAGCTGGAGGAGGGGATCCTATTTTATATCAACACTTGTTC
>x42_HHKMOCQ02FUUNA
-----------------------------------------------------CACTCCACCTAGCAGGTGTATCTTCTATTCTAGGGGCTATTAATTTTATTACCACCGTAATAAATATACGAGCCACAGGTATAACCCCCGACCGTCTCCCATTGTTTGTATGAGCAGTATTTATTACTGCAATTCTTTTACTTCTTTCCCTCCCGGTCTTAGCTGGAGCTATTACAATACTTCTTACAGACCGAAATCTAAATACATCTTTTTTCGACCCAGCCGGAGGTGGTGACCCCATCCTTTATCAGCATCTGTTC
>x43_HHKMOCQ02H250O
TCTCGCTTCAAATTTAGCCCACAGGGGAGGAGCCGTAGACTCCGCTATTTTTTCATTACACTTAGCAGGAGTATCATCCATTCTAGGGGCAGTAAATTTCATGACTACCATCATTAACATACGAGGGACCGGTCTTCAATGAGCCCGAATCCCTCTGTTCATTTGATCCGTCTTTGTAACCGCTATTCTTTTACTCTTGTCTCTACCCGTCTTAGCCGGAGCTATCACAATACTACTAACAGACCGGAATCTAAACACTTCCTTCTTTGACCCAGCAGGAGGTGGGGACCCTATTTTATATCAACA-------
>x45_HHKMOCQ02GOQOO
-----------------------CTGGAATAAGGGTTGATTGTGCTATTTTCTCGCTGCATTTAGCAGGAGTGTCCTCCCTTTTGGGTGCCGTTAATTTTATTAGTACGCTAGCTAACATACGCTCTTTTGGTATAAATATGGAGGCTACGCCTTTACATACATGAGCAGTTTTTATTACAGCTGTGCTATTATTATTATCATTACCGGTATTAGCTGGGGCCATTACAATACTATTAACGGATCGCAATTTAAATACATCATTCTATGATGTAAGAGGGGGAGGAGACCCTGTCTTATACCAACATTTGTTC
>x46_HHKMOCQ02GXG41
TTTATCAGGGAATCTAGCTCATACTAGAGCATCAGTTGATTTAACAATTTTTTCTCTCCATTTAGCAGGAGCTTCTTCTATTCTTGGAGCCATTAATTTTATTACTACTATTATAAATATACAACAAGTTGGGATAACATTAACAAAGATCCCTCTATTTGTCTGGTCAGTTATAGTAACTGCTATTTTGTTATTACTGTCCCTTCCAGTATTAGCGGGGGCCATCACTATACTTCTTACAGATCGAAATTTTAATACCACATTTTTTGACCCTGTAGGTGGGGGTGACCCTATTTTGTACCAACACTTATTT
>x47_HHKMOCQ02IEJ7C
TCTTTCAGCCAGAATTGCTCACGCCGGAGCATCAGTAGATATAGGAATTTTTTCTCTCCATTTAGCGGGTGTTTCATCTATTTTAGGAGCAGTTAACTTTATAACCACAGTTATTAACATACGACCGGTCGGAATATCAATAGATCGTATGCCTTTATTTGTTTGGGCTGTTTTCATTACAGCTATTTTACTTCTTCTATCCTTGCCAGTTCTAGCTGGTGCAATTACTATACTTCTTACAGACCGAAATCTTAATACCTCCTTTTTCGATCCTACTGGTGGTGGGGACCGTGTCCTATATCAACACTTATTT
>x48_HHKMOCQ02JYK9M
TTTAGCCGGGAGTATCGCCCACGCCGGAGCCTCAGTCGATATAGGAATCTTTTCTCTTCATCTAGCAGGAGTATCTTCTATTCTTGGTGCTGTAAATTTTATAACAACTGTAATTAACATACGAAGAGAAGGTATAACAATAGACCGAATACCTCTATTTGTTTGGTCAGTCTTTTTAACAGCTATTTTGCTTTTACTTTCTCTTCCTGTTTTAGCGGGAGCTATTACCATACTACTTACTGACCGAAATCTAAACACATCGTTCTTTGACCCTGCGGGAGGAGGGGATCCTATTTTATATCAACATTTATTC
>x49_HHKMOCQ02HOT6S
ATTGTCTGCTGGTATTGCTCACGCAGGGGCATCAGTAGATTTAGGGATCTTTTCATTACGTTTGGCTGGAATCTCTTCCATTTTAGGTGCTGTTAATTTTATAACTACGGTTATTAATATGCGAAGAAGGGGAATTACGATGGACCGAATACCCTTATTTGTATGGGCGGTGTTTCTGACTGCAATTCTTTTATTACTCTCTTTGCCAGTGTTAGCTGGTGCAATTACTATATTATTGACAGATCGTAACTTAAACACTTCTTTCTTCGATCCAGCAGGAGGGGGCGACCCTATCTTATACCAACATTTGTTT
>x51_HHKMOCQ02I6HZS
TTTGTCTGGTAATTTGGCTCACGCCGGTGGTTCTGTAGATTTGGCTATTTTTTCACTTCATTTAGCAGGTGTATCGTCAATTCTAGGGGCTGTAAATTTCATTACAACAGTAATGAATATACGATGGCAGGGTATACAGCTTGAGCGCTTGCCATTATTTGTATGGTCTGTGAAAATTACTGCCATTCTGTTGTTATTATCCTTACCAGTATTGGCTGGTGCGATTACGATACTATTAACGGATCGTAATTTTAACACCTCTTTCTTTGATCCTGCGGGGGGAGGTGACCCAATTTTATACCAGCATCTGTTT
>x52_HHKMOCQ02HT9SL
TTTAGCCGGGAACCTGGCACATGCAGGGGCATCCGTAGACCTCACAATCTTCTCCCTCCACCTTGCAGGTATCTCGTCAATCTTAGGCGCCATTAACTTTATCACCACAATTATCAACATAAAACCCCCTGCCATCACCCAGTACCAAACGCCCCTGTTCGTATGGTCTGTACTAGTTACGGCTGTGCTCCTTCTCCTCTCCTTACCCGTCCTAGCTGCAGGGATTACAATACTTCTAACAGACCGAAACCTGAATACAACTTTTTTTGACCCCGCAGGAGGGGGGGACCCGATCCTCTATCAACACCTG---
>x53_HHKMOCQ02FHKKB
TCTTTCAAGAAAAATAGGGCACCCAGGTACAAGAGTTGATTTTGCTATTTTTGGACTACATTTAGCTGGGGTTTCATCAATTTTAGGAGCTATTAATTTTATTTCAACATCATATAATATACGAAGAAATTTACTTTCTTTTGAACGAAGAACATTATTTGTTTGAAGGGTGGTTTTAACAGTAATTTTATTAGTAATTGCTTTACCTGTATTAGCAGGAGCAATTACTATATTATTAACTGATCGAAATTTAAATACATGTTTTTTTGATCCTATCGGAGGAGGAGACCCAGTTTTATTCCAACATCTTTTT
>x54_HHKMOCQ02GDT6Z
TTTAAGCTCAATTCAAAGCCATTCAGGAGCAGCTGTTGATTTAGCTATTTTTAGTTTACATATTTCAGGAGCTTCATCGATTTTGGGTGCAGTTAATTTTATTTCAACTATTTTGAATATGCGTAATCCAGGTCAAACTATGTATAGAATGCCATTATTTGTTTGATCAATTTTTGTAACAGCATTTCTTTTATTGTTGGCTGTACCAGTTTTAGCTGGAGCAATCACAATGTTATTAACAGATCGTAATTTCAACACTTCTTTCTTTGATCCAGCGGGTGGCGGAGATCCTATTTTA---------------
>x55_HHKMOCQ02JDUY5
ACTGGCCGGCAACCTGGCCCACGCCGGAGCATCAGTTGATTTAACCATCTTCTCCCTACACCTTGCGGGGATTTCATCTATTCTTGGGGCTATTAACTTCATCACAACAATTCTTAACATGAAACCGCCTGCGATGTCTCAGTATCAGACCCCTCTGTTCGTATGATCTGTTCTAATTACGGCTGTCCTCCTTCTTCTGTCTCTACCTGTTCTTGCGGCCGGTATTACAATGCTTCTAACGGACCGAAACCTAAACACAACCTTCTTTGATCCGGCAGGAGGAGGAGACCCTATTTTATACCAGCATCTG---
>x56_HHKMOCQ02IIWDS
TCTGGCCGGCAATCTTGCACACGCAGGCGCATCCGTCGATCTGACAATTTTCTCCCTCCACCTAGCAGGGATTTCTTCAATCCTAGGAGCAATTAACTTCATCACAACTATTATTAACATGAAACCACCTGCCATCTCTCAGTACCAAACTCCCCTCTTCGTGTGAGCCGTTCTAATTACTGCCGTTCTTCTTCTCCTCTCCCTTCCTGTCCTTGCTGCAGGAATCACAACGCTACTAACAGATCGAAACCTAAACACTACTTTCTTCGACCCTGCAGGCGGAGGAGACCCAATTCTCTATCAACACCTA---
>x58_HHKMOCQ02GQ5OE
------------------------------------------------------------------------------------------------TTTTATTACAACGGTAATCAATATACGAGCAACGGGTATAACGATAGACCGGATACCTTTATTTGTATGAGCCGTATTTTTAACGGCCATTCTACTTTTATTATCCTTGCCGGTTCTAGCAGGGGCTGTTACAATACTCCTAACAGACCGTAATTTAAATACATCTTTCTTTGATCCGGCAGGAGGTGGAGATCCAATTCTATACCAACACTTATTC
>x59_HHKMOCQ02FKKZP
TTTGCCGGGTAATTTGGCCCACGCCGGTGGATCTGTAGATTTGGTTATTTTTTCTTTGCATTTAGCAGGTATTTCTTCTATTTTAGGTGCTATCAACTTCATTACTACAATTATTAACATGCGATGACAAGGAATGCAGTTTGAGCGACTGCCATTGTTTGTTTGATCAGTAAAGATTACCGCTATTTTATTATTACTTTCTTTGCCAGTTCTAGCAGGGGCTATTACTATGCTTTTGACTGATCGAAATTTTAATACGTCTTTCTTCGATCCTGCAGGGGGTGGTGATCCTGTATTATTTCAGCACTTGTTC
>x60_HHKMOCQ02JW8S7
TCTAGCCGGTAATTTAGCGCATGCAGGAGCATCCGTTGACTTAACTATCTTTTCTTTACACTTAGCAGGTATCTCCTCTATTCTTGGAGCCATTAACTTCATTACAACTACTATTAACATGAAGCCTCCTGCTATTTCACAATACCAAACCCCCTTATTCGTGTGAGCAGTGCTCATTACTGCAGTTCTACTTCTTCTATCCCTTCCCGTTCTTGCTGCCGGAATCACAATGCTCCTAACAGA----------------------------------------------------------------------
>x61_HHKMOCQ02FQPC4
CCTAGCCGGCAATCTCGCTCACGCAGGGGCCTCCGTTGACTTAACCATTTTCTCCCTCCACCTAGCAGGCGTTTCCTCTATTCTCGGGGCAATCAACTTTATCACAACTATTATTAACATAAAACCACCTGCTATTTCCCAGTACCAAACCCCTCTCTTTGTGTGAGCAGTGCTAATCACTGCTGTCCTACTCCTTCTATCTCTCCCAGTACTAGCCGCCGGAATTACAATGCTTCTAACCGATCGAAACCTAAACACCACCTTCTTTGACCCCGCAGGCGGAGGGGATCCTATTTTA---------------
>x62_HHKMOCQ02HMJEW
TTTAAGTAGTATTACAGCTCACTCAGGAGGTGCTGTAGACTTAGCGATCTTTAGCTTACACGTATCAGGTGCTGCAAGTATCTTAGGTGCTATTAACTTTATTACAACAATATTTAATATGCGTGCACCAGGAATGAGTTTCCACCGTTTACCTTTATTCGTGTGGTCTGTTCTAATTACAGCATTCCTACTTCTTCTTTCTCTACCTGTTCTAGCTGGAGGTATTACAATGCTTCTAACAGATCGAAACTTCAATACAAGTTTCTTTGATCCTGCTGGTGGAGGAGACCCTGTTCTATTCCAACACCTA---
>x63_HHKMOCQ02F6XI7
TTTAAGTGGTATTCAAGCTCACTCGGGCCCTTCTGTAGATTTAGCTATTTTTAGTCTTCATTTATCAGGAGCTGCTTCCATACTTGGTGCTATAAATTTTATCACTACAATATTTAATATGCGTGCTCCTGGAATGACTATGGATAGATTACCTCTATTTGTTTGGTCTGTTCTTATAACAGCTTTCTTATTACTGTTATCTTTACCGGTTTTAGCTGGAGGTATTACTATGTTGTTAACTGATAGAAATTTCAATACTACTTTTTTTGACCCTGCAGGTGGAGGTGATCCTGTTTTATACCAGCATTTATTT
>x64_HHKMOCQ02FT1UA
--------------------------------------------------------CCACTTTAGCTGGTGTTTCTTCAATTTTAGGGGCTGTAAACTTTATTACTACGATTATTAATATACGGTGACGGGGGATGCAGTTCGAACGGCTTCCTCTCTTCGTTTGATCGGTGAAGATTACAGCTGTTCTGCTTCTTCTGTCATTACCAGTTCTCGCTGGAGCTATTACTATACTTTTAACAGATCGAAATTTTAATACCGCTTTCTTTGATCCTGCTGGGGGAGGGGATCCTATTCTTTATCAGCACTTATTC
>x65_HHKMOCQ02GBA40
TTTATCTGGAAATACAGCTCATGCAGGACCTTCTGTAGACTTAGCTATTTTTTCTTTACACTTAGCTGGAGTATCTTCTATTTTAGGGGCAGTAAATTTTATTACTACTGTAATCAATATACGATGAGGTGCTATAAAAATTGAGCTTGTATCATTATTTGTTTGATCTGTAAAAATTACAGCAATTTTATTATTGCTATCTTTGCCAGTTCTTGCTGGAGCTATTACTATACTTTTAACTGATCGTAATTTCAATACATCGTTTTTTGACCCTGCTGGTGGGGGGGATCCAATTTTATACCAACATTTATTT
>x66_HHKMOCQ02G3DWI
TTTAGCTTCTAATATTGCTCACGCCGGTCCTTCAGTTGATTTGGCCATTTTTTCACTTCATATTGCTGGGGTTTCTTCTATTTTAGGGGCATTAAATTTTATTACTACTGTAATAAATATACGATACAAAGGTTTACGCTTAGAGCGAGTTCCTTTATTCGTGTGGGCTGCTAAGATTACAGCTATTCTCCTACTTCTATCTTTACCTGTGCTTGCAGGTGCTATTACTATACTGCTTACTGACCGGAATTTAAATACTTCCTTTTTTGATCCGGCGGGGGGTGGAGATCCCGTATTATACCAACATC-----
>x67_HHKMOCQ02ID62L
ACTATCCGGAAACCTCGCCCACGCAGGAGCATCCGTAGATTTAACCATTTTCTCCCTTCATCTAGCAGGGATTTCATCAATTCTAGGAGCTATTAACTTTATTACTACTATTATTAATATAAAACCCCCTGCTATTTCTCAGTACCAAACGCCGCTATTTGTTTGGGCCGTCCTAATTACAGCCGTACTTCTTTTACTCTCTCTCCCTGTCCTGGCTGCCGGTATTACCATGCTTCTGACTGATCGAAACCTTAATACTACCTTCTTTGACCCTGCCGGAGGGGGGGACCCTATCCTTTACCAACACTTA---
>x68_HHKMOCQ02I90UZ
---GGCTGGAAATATTGCTCATGCGGGGGCTTCGGTAGATCTTGGTATTTTTTCTTTACATTTAGCTGGTGCATCTTCTATTTTAGGTGCGGTTAATTTTATCTCTACTGTTATTAATATACGTGCTCCAGATATAACAATAGACCGAATACCTTTATTTGTGTGGTCTGTATTTATTACAGCTATTTTATTGCTTCTCTCTCTACCTGTATTAGCTGGGGCAATTACTATGCTCTTGACAGACCGGAACTTGAATACTTCTTTTTTTGACCCCATTGGAGGTGGTGATCCCATTTTATACCAACATTTGTTT
>x69_HHKMOCQ02IF3Q3
TCTTGCAGGCAACCTCGCACACGCGGGGGCTTCTGTTGACTTAACAATTTTTTCCCTCCATCTAGCAGGTGTATCATCAATTTTAGGAGCAATTAATTTTATCACCACAATTATTAATATGAAACCTCCCGCTATTACCCAATATCAAACCCCCTTATTTGTGTGGGCAGTTCTTATTACAGCCGTCCTCCTTCTGCTCTCTCTTCCTGTTCTAGCAGCTGGCATCACAATACTTCTTACGGACCGAAACCTAAATACAACTTTCTTCGACCCGGCAGGAGGCGGTGACCCAATCCTTTATCAACATCTA---
>x70_HHKMOCQ02HCKQ5
TCTATCGGGCAATTTAGCTCATGCCGGGGCCTCTGTTGATTCAACAATCTTTTCATTACATTTGGCCGGTGTTTCTTCAATCTTAGGGGCTATTAATTTTATTACAACTATCATTAACATGAAACCCCCAGCTATCTCACAATACCAAACCCCCTTGTTTGTATGAGCCGTTCTTATCACTGCCGTTCTTCTTCTCCTATCACTCCCAGTCTTAGCTGCTGGTATTACTATACTCCTAACAGACCGAAATCTAAATACCACCTTTTTTGACCCTGCCGGAGGGGGAGACCCAATTCTATACCAACATCTT---
>x71_HHKMOCQ02HVXM8
TCTTGCCACTGCAATTGCTCACGTAGGAGCATCTGTAGACATAGGAATTTTTTCACTTCATTTAGTAGGTGTATCCTCAATTCTAGGAGCCGTAAATTTTATAACAACAGTCATCAATATGCGATCCTTCGGTATAACTATAGACCAAATACCTCTTTTTGTTTGAGCCGTATTTATTACCGCTATCTTACTACTTTTATCTTTACCAGTTTTAGCAGGAGCTATTACTATGCTTCTTACTGATCGTAATTTAAATACCTCCTTCTTCGATCCAGCAGGAGGTGGTGATCCCGTCCTGTACCAACACTTATTT
>x72_HHKMOCQ02FD5TC
-----------------------------------------------TCTTTTCTCTTCATTTAGCAGGAGTGTCATCTATTTTAGGAGCTATTAATTTTATAACTACTGTGATTAATATACGTCCTCAGGGTATAAGGATAGACCGAATGCCTTTATTTGTGTGGTCGGTTTTTATTACTGCTATTTTATTACTACTTTCTTTGCCGGTTCTAGCAGGAGCCATTACTATGCTGTTAACAGACCGTAATTTGAATACGTCGTTCTTTGACCCAGCTGGAGGGGGAGATCCTGTTTTATATCAGCATTTATTT
>x73_HHKMOCQ02G608A
TCTATCAGCGGGTATCGCTCACGCTGGAGCTTCCGTTGACTTAGGAATCTTTTCACTACACATAGCAGGGGCTTCGTCCATTCTGGGAGCTGTAAATTTTATCACTACAGTAATCAATATGCGGTCAAATGGAATAACAATAGACCGAATACCTTTATTTGTTTGAGCTGTCTTTATTACTGCCATTCTTTTACTCTTGTCTTTACCTGTCCTAGCGGGGGCTATTACTATGTTACTAACTGACCGTAATTTAAATACCTCATTTTTTGACCCTGCTGGAGGAGGAGACCCTGTTCTGTACCAACATTTATTT
>x74_HHKMOCQ02HLI3O
ACTAGCCGGCAACCTCGCACATGCAGGGGCTTCTGTTGATCTGACAATTTTCTCTCTTCATCTTGCAGGAATTTCTTCTATTCTGGGGGCCATTAACTTTATTACGACAATTATTAACATGAAACCTCCAGCTATCTCCCAGTATCAAACCCCATTATTCGTCTGAGCAGTCCTAATTACGGCTGTACTTTTACTCCTTTCTCTCCCAGTCTTGGCTGCCGGCATCACAATGCTTCTCACAGACCGAAATCTAAACACAACCTTCTTCGACCCCGC-------------------------------------
>x75_HHKMOCQ02JFGR3
TCTTGCTGCTGCTATTGCCCACGCTGGGGCCTCTGTTGATATAGGAATTTTTTCACTTCATTTAGCAGGTGTTTCATCGATTTTAGGAGCTGTAAACTTTATAACTACCGTTATTAATATACGATCATTTGGTATAACTATAGATCAAATACCTCTCTTTGTCTGAGCTGTATTTATCACTGCAATTCTCCTCCTTCTATCTTTACCTGTTCTAGCAGGTGCTATCACTATGCTTCTTACTGATCGTAATTTAAATACCTCCTTCTTTGATCCTGCCGGTGGAGGGGATCCAGTTCTTTACCAACACTTGTTC
>x77_HHKMOCQ02HMTOE
TCTTAGATCCTCTATTGGGCACCCCGGAGCGGCGGTGGATTTAGCTATTTTCTCTTTACATTTAGCAGGTGCTAGTTCAATTTTAGGTGCTATTAATTTTATTTCTACTATTATTAACATACGGCCAGATTACATAAGCATAGATATAATACCTTTATTTGTGTGGTCTGTTTTTATCACTGCTATTTTATTACTTCTATCTTTACCAGTTTTAGCCGGAGCCATCACCATATTATTAACAGACCGAAACTTAAACACAGCTTTCTTTGACCCTCTTGGAGGTGGTGACCCTATTTTATACCAGCATTTATTT
>x78_HHKMOCQ02JZI1G
-TTAAGAAGAAACTTAGCTCACAGTGGAGGAGCCGTAGATCTTGCAATTTTTTCATTACATCTAGCAGGAGCTTCTTCTATTTTAGGAGCTATTAATTTTATCTCAACAGTTATTAATATACGCGCTGCAGGTATATCAATAGAACAAATACCTTTATTTGTTTGATCTGTTTTTATCACAGCAATTTTGTTACTATTATCTTTACCTGTATTAGCCGGAGCAATTACAATACTTCTTACCGATCGAAACTTTAACACCACATTCTTTGACCCTTTAGGGGGTGGAGACCCTATTTTATACCAACACCTTTTT
>x79_HHKMOCQ02IUSXJ
TTTAGCTGCTGCTATTGCCCACGCAGGAGCCTCAGTTGATATAGGAATTTTTTCCCTTCATCTGGCAGGTGTGTCCTCTATTCTAGGGGCTGTAAATTTTATAACCACAGTCATTAATATACGATCCTTTGGAACAACTATAGATCAAATGCCCTTATTTGTATGAGCAGTTTTTATTACTGCCATCCTTTTATTATTATCTCTCCCAGTTCTAGCAGGAGCTATTACTATATTACTTACTGATCGTAACCTAAACACCTCATTCTTTGACCCAGCAGGGGGAGGGGATCCTGTACTTTACCAACACTTATTC
>x80_HHKMOCQ02IMSFH
TCTGGCTGCAGCCATTGCCCACGCAGGGGCCTCGGTGGACCTTGGGATTTTTTCTCTTCACTTAGCAGGTGTGTCATCCATTCTAGGTGCTGTAAATTTTATAACTACTGTGATTAATATACGATCTTACGGTATGACATTAGATCAAATACCTTTATTTGTATGAGCGGTTTTTATTACTGCTATCTTACTCTTACTCTCATTACCAGTTTTAGCAGGTGCTATTACTATACTCTTAACTGACCGAAATTTAAACACTTCGTTCTTTGACCCGGCGGGGAGG------------------------------
>x81_HHKMOCQ02HQNTC
TCTAGCTGGGAACTTAGCCCATGCGGGAGGGTCGGTTGATCTGGCTATCTTTTCGCTCCATTTAGCCGGTGTTTCTTCAATTCTAGGGGCTGTGAACTTCATTACTACAATCATTAATATACGATGACGGGGAATGCAGTTTGAGCGGCTTCCTCTTTTTGTTTGATCAGTAAAAATTACAGCTGTTCTTCTTCTCTTGTCACTACCAGTTTTGGCAGGGGCTATTACTATACTTCTAACAGACCGAAATTTTAATACGGCTTTCTTTGATCCTGCCGGAGGTGGAGACCCTATTCTTTATCAGCACTTGTTC
>x82_HHKMOCQ02HXE64
TCTTGCTGCTGCTATTGCCCATGCCGGAGCTTCAGTAGATATAGGAATTTTCTCTTTACATTTAGCAGGTGTATCATCTATTCTAGGAGTAGTTAATTTTATAACTACTGTAATTAATATGCGATCCTTTGGTATAACTATAGACCAAATACCTCTTTTTGTTTGAGCAGTGTTTATTACCGCCATCCTTCTTCTTCTCTCTCTTCCTGTCTTGGCAGGTGCCATTACAATGCTTCTTACAGACCGAAATTTAAATACATCCTTTTTTGACCCTGCTGGAGGAGGAGATCCTGTTCTTTATCAACACTTATTT
>x83_HHKMOCQ02IF240_
--TATCTTCTAACTTAGGACATTCAGGAGGAGCTGTTGATATGGGAATTTTTTCTCTTCATTTATTAGGGGTATCTTCTATTTTAGGAGCTGTTAATTTTATATCTACTGTAATTAATATACGTCCCGCTGGTATAACAATAGATCAAATACCTCTTTTTGTCTGAGCAGTCTTTATTACTGCAATTCTTCTTTTATTATCCTTACCGGTTTTAGCGGGAGGGATTACAATACTATTAACTGACCGAAATTTAAATACTTCATTCTTTGATCCTGCGGGAGGGGGAGACCCTGTTCTATTCCAACATCTGTTC
>x84_HHKMOCQ02H5I5U
TTTAGCAGGTAATCTTGCCCACGCTGGCGCATCCGTTGACCTTACTATTTTTTCATTACACCTAGCGGGTATCTCCTCAATCCTCGGTGCAATTAACTTCATTACAACCATTATTAATATGAAGCCCCCAGCCATCTCACAATACCAAACGCCTCTTTTCGTGTGAGCCGTCCTAATTACAGCAGTCCTTCTTCTCCTCTCCCTTCCGGTTCTGGCTGCTGGAA-----------------------------------------------------------------------------------------
>x85_HHKMOCQ02IPRF8
ACTAAGTTCATTTATGTTTCACGGAGGAGCTTCGGTAGACTTCACCATCTTCAGGTTACACTTGGCGGGAGTTTCTTCGTTACTTGGTGCAGTAAACTTCATCACAACAATTCTAAACCTGCGAACATTAGGTATACTAATAGACCGTATACCTTTGTTTCCCTGAGCTGTTTTTATTACAGCAATTCTTCTCCTCCTTTCACTTCCCGTATTAGCAGGAGCTATCACAATATTATTAACTGACCGAAACTTAAACACATCTTTTTATGATCCTATAGGAGGAGGGGATCCAGTCCTATACCAACATTTATTT
>x86_HHKMOCQ02H3R4U
-CTTTCGAGCAACCTTGCACATGCAGGGGCCTCAGTTGATTTAACAATTTTTTCTCTTCATTTAGCAGGAATTTCTTCTATTCTAGGTGCAATCAACTTTATTACAACAATCCTAAACATAAAACCGCCCGCGATGTCACAGTACCAGACCCCCTTATTTGTATGAGCTGTTCTTATTACAGCCGTCCTTCTACTCCTTTCCTTACCAGTACTTGCAGCTGGTATCACCATGCTTCTTACAGATCGTAACTTAAATACCGCATTTTTTGACCCCGCAGGAGGGGGGGACCCAATCCTCTACCAACACTTA---
>x87_HHKMOCQ02GQR44
-----------------------GAGGTTCTGCTGTAGATTTAGCTATTTTTTCTTTACACTTAGCTGGAGTTAGTTCTATTTTAGGAGCTATTAATTTTATTTCAACTATTATTAATATACGTGCAGAATATATATATTTTGACCAAGTACCTTTATTTGTATGATCTGTTTTTATCACAGCTATTTTATTATTATTATCTTTACCTGTTTTAGCTGGAGCTATTACTATGCTTTTAACTGATCGTAATCTTAATACCTCTTTTTTTGACCCCGTAGGAGGAGGAGACCCTATTTTATACCAACATTTATTT
>x88_HHKMOCQ02I4XP1
-----------------------------------------------------------------------------------GTGGGGCTGTAAATTTTATTAGAACTTTTTCCAATCTCCGGAGATTGGGAATACTTTTGGAGCGGGTACCCCTCTTTGGGTGAGCTGTTTTAATTACTACTATCTTATTACTACTATCCCTTCCCGTATTAGCAGGCGCTATTACTATACTTCTCACTGATCGAAATTTAAACACAGCTTTTTATGATTCAAATGGAGGAGGTGACCCAATTTTGTACCAACACTTATTT
>x89_HHKMOCQ02GLYZR
-TTGAGAGCTAATTTGGCACATGCCGGAGCTTCTGTTGATTTTGCTATTTTTTCACTTCACTTAGCCGGGATTTCTTCGTTATTAGGGGCTGTGAATTTTATTAGAACATTAGGCAATTTACGTTCTCTCGGGATAAGGTTAGACGTAGTGCCCCTCTTCGCGTGGGCCGTTTTTATTACAGCAGTGTTGCTCCTTTTATCATTACCCGTTTTGGCTGGGGCAATTACTA-----------------------------------------------------------------------------------
>x90_HHKMOCQ02GDVKZ
ACTCTCAGCAGGGATCGCCCACGCGGGGGCATCAGTAGATCTTGGGATCTTTTCACTACACCTAGCGGGTGTATCGTCAATCCTAGGAGCAGTCAACTTTATAACTACAGTCATTAATATACGAGCCACTGGAATAACTATGGACCGAATACCTTTGTTTGTTTGAGCCGTCTTCCTAACAGCCATCCTACTCCTCTTGAGGCTCCCAGTTCTAGCCGGAGCAATTACCATGCTCCTAACAGACCGAAATCTAAACACAGCATTTTTTGACCCTGCAGGAGGGGGGGACCCAATTCTATATCAACACTTATTT
>x91_HHKMOCQ02FN7BT
TCTATCCGCTAATATTGCCCATGCTGGGGCATCTGTTGACCTTGCTATTTTTTCGCTACATTTGGCAGGTGTATCTTCAATTTTGGGGGCTATCAACTTCATCTCAACAATTTTTAACATGCGATCAGAGGGGATACAATTAGACCGTATTACCTTGTTCGTGTGGTCAGTAAAAATCACTGCAATCTTATTGTTGCTTTCGCTACCCGTTTTGGCAGGCGCTATTACAATGCTTTTAACAGACCGAAATTTTAATACGGCTTTCTTTGATCCAGCAGGAGGAGGGGACCCAATTCTCTA-------------
>x93_HHKMOCQ02HA7VE
GCTGCCAACCGAAGTGGGACATGCTGGCTGTTCAGTGGATTTTACTATCTTCTCGCTACACTTGGCAGGAGTTTCGTCTATTCTAGGTGCTATTAATTTCGTAGCTACAATTTATAATATGCGAATTGCAGGAATTAATGGAGAGCAAATTCCTTTATTTCCATGATCAGTAACAGTTACTGCCATTCTCCTGATTGTATCATTACCTGTCTTAGCAGGAGGCCTAACTATACTCCTTACCGATCGTAATATAAATACAACCTTCTTTGACCCAAGGGGCGGTGGGGATCCCGTACTATATCAGCATTTGTTC
>x94_HHKMOCQ02HUWLG
GTTAGCTGGGGCTATTGCTCACAGAGGAGGTGCAGTAGATTTAGCTATTTTTTCTTTGCATCTTGCTGGAGCTTCTTCAATTTTGGGTGCTGTTAATTTTATCACTACTGTAATTAATATACGAAGGTTAGGAATTACTTTTTCTAAAACACCTCTTTTTGTGTGATCTGTTTTTTTAACGGCTATTCTTCTTCTACTCTCTTTACCTGTGTTAGCTGGGGCTATTACTATACTTCTAACTGATCGTAATTTAAATACTTCTTTCTTTGATCCTGCAGGTGGAGGAGATCCTATTTTATATCAACATCTTTTT
>x95_HHKMOCQ02IQPDR
TTTAGCCGCCGCTATTGCCCATGCTGGTGCTTCAGTTGATATAGGAATTTTCTCCCTACATTTAGCAGGTGTATCCTCAATCTTAGGTGCTGTAAATTTTATAACTACAGTTATCAATATACGATCTTTCGGCATGTCTATAGACCAAATACCCTTATTTGTTTGAGCTGTTTTCATTACAGCTATTTTATTACTTCTTTCTCTCCCTGTACTTGCAGGAGCTATTACAATGCTTCTTACAGACCGTAATCTAAATACATCTTTCTTTGACCCAGCAGGAGGCGGAGATCCTATTTTATACC-----------
>x96_HHKMOCQ02FOWFO
-TTAGTTAGAACAATTGCCCACGCCGGTCCCTCAGTAGACTTAGGGATTTTCTCCCTACATCTGGCAGGAATCTCTTCTATCTTGGGGGCAGTAAACTTTATCTCTACTGTTATAAACATACGGATAAAAGAAATAACAATAAACTTAATACCACTATTCGTCTGAGCTGTTTTATTAACAGCAATCCTCCTACTCCTATCCCTTCCAGTACTAGCAGGAGCAATTACCATGCTCCTCACGGACCGAAACTTAAACACCTCTTTCTTTGACCCGGCCGGAGGGGGTGACCCGGTTCTCTACCAACACTTATTT
>x97_HHKMOCQ02ISR2T
T---GCTGGAAATCTGGCGCACGCTGGGGGGTCAGTGGACTTAGCTATTTTTTCTCTTCACTTGGCGGGTGTTTCTTCCATCCTAGGAGCAGTGAACTTTATTACTACCATCATTAATATGCGATGACGTGGTATACAATTTGAACGTCTTCCTCTCTTCGTTCGATCTGTAAAAATTACAGCAATTCTTCTCCTATTGTCCCTGCCTGTTCTAGCAGGAGCTATTACTATGCTTTTAACAGATCGAAATTTTAATACTGCCTTCTTTGATCCTGCAGGAGGTGGAGATCCTATCTTATACCAGCACCTCTTT
>x99_HHKMOCQ02H2DOL
TTTAGCTGCCGCTATCGCTCATGCCGGTGCCTCCGTTGATATAGGAATTTTCTCTTTACATTTAGCAGGTGTTTCTTCCATCTTAGGTGCCGTAAATTTTTTAACCACTGTTATTAATATACGATCTTTTGGTATGTCTATAGATCAAATACCTTTATTTGTTTGGGCTGTCTTTATTACAGCCATCCTACTGCTTCTTTCTCTTCCCGTCCTTGCAGGGGCTATTACAATGCTCCTGACAGACCGTAACTTAAATACATCTTTCTTTGATCCTGCAGGAGGAGGAGACCCTATTTTATATCAACATTTATTT
>x100_HHKMOCQ02JPG7M
----GCGGGGAGCCTTGCTCATTCTGGAGCATCAGTTGATCTCACTATCTTTTCTCTTCACTTAGCGGGGATTTCCTCTATTTTAGGGGCAATTAATTTCATCACAACAATCATCAACATAAAACCCCCCTACGCGTGCCAGTACCAAACTCCCCTCTTCGTGTGGGCCGTGCTAATCACCGCAGTACTTCTACTTCTCTCACTCCCTGTCCTTGCTGCGGGGATCACAATGCTTCTTACTGATCGTAACCTAAACACAACATTTTTTGACCCTGCCGGAGGAGGAGATCCCATTCTCTACCAACATCTT---
>x101_HHKMOCQ02G7F0U
--TAGCTGCTGCTATCGCTCACGCCGGTGCTTCAGTTGACATAGGAATCTTTTCTCTGCATTTAGCAGGTGTATCCTCAATTTTAGGCGCTGTAAATTTTATAACTACAGTTATCAACATACGATCTTTTGGTATATCTATAGACCAAATACCTTTATTTGTTTGAGCCGTGTTTATTACAGCTATTTTATTACTCCTTTCTCTTCCTGTCCTTGCAGGAGCTATTACAATGCTTCTTACAGATCGTAATCTAAATACATCTTTTTTTGACCCTGCAGGAGGTGGGGACCCTATTCTCTATCAACATTTA---
>x102_HHKMOCQ02IA589
CCTCTCAGGGCCAATTGCTCATGGAGGAACATCTGTAGACCTGGCAATTTTTTCTCTTCACTTGGCAGGGATGTCTTCTATCCTGGGGGCTATTAATTTTATTACAACTATTTTTAATATACGTTCTCCCGGGATTACCTTTGAGCGCTTGAGACTGTTTGTTTGGTCTGTACTAGTAACGGCCTTTTTACTCCTTCTTTCACTTCCTGTGCTAGCTGGAGCTATTACTATGCTACTGACCGATCGGAATTTTAATACCAGTTTCTTCGACCCTGCTGGAGGTGGAGATCCGATCTTGTATCAGCATCTGTTC
>x103_HHKMOCQ02IOWE6
---------------------------------------TATGGTTATTTTTAGTCTTCATTTAGCTGGGGTTTCTTCTATTTTAGGTGCTATTAACTTTATTACTACAATTTTTAATATGCGAGCCCCGGGTGTGTCTTTTAATAAACTACCTTTATTTGTTTGATCTATTTTAATAACAGCTTTTTTATTACTTTTATCTTTACCTGTTTTAGCTGGTGCTATTACTATGTTGTTAACAGATAGAAACTTTAATACGACTTTTTTCGATCCAGCGGGTGGCGGGGATCCAATATTATTTCAGCATTTATTT
>x104_HHKMOCQ02GHMB3
-----------------------------------------------TTTTTTCACTTCATATGGCCGGAGCCACATCTATTATAGGTGCTATCAATTTCATCTCTACTTGCTTAAATATACGATCTAGTGATATCCCAATAACTAACATATCTTTATTTATTTGATCTGCTTTTATTACAGCCTTCCTCCTTCTTTTATCTCTTCCTGTCCTCGCAGGAGCCTTAACAATACTCTTAACAGACCGAAATATTAATACTAGGTTTTTTGATCCAAGTGGAGGAGGAGACCCTGTGCTTTATCAACATCTATTT
>x105_HHKMOCQ02JNSE5
-------GGAAACTTAGCACATGCAGGGGCATCAGTTGACCTCACTATTTTCTCCCTCCATTCAGCAGGTGTCTCTTCAATTCTAGGGGCCATTAATTTTATCACAACTATTATTAATATGAAACCCCCAGCTATTTCACAATACCAAACACCCCTGTTTGTTTGAGCTGTCCTAATTACAGCTGTACTTCTTCTTCTTTCCCTTCCAGTTCTTGCAGCAGGAATTACAATACTGCTAACGGACCGAAACCTAAATACTACTTTCTTCGACCCTGCAGGGGGAGGAGACCCGATCCTATACCAACACCTC---
>x107_HHKMOCQ02JJS6X
-----------------------GTGGTCCTGCAGTTGACTTAGCAATTTTTTCTCTACATCTAGCAGGTGCTTCCTCGATCCTTGGGGCTATCAATTTTATCACCACAATTATTAATATGCGTGTTAATAGTATATCTTTAGATCGCATACCTTTATTCATCTGGAGAATTTTTATCACTGCAATCCTCCTGCTTTTATCACTACCTGTACTAGCAGGAGCAATCACTATACTTCTTACTGACCGAAATTTTAATACCCCTTTTTTTGACCCTTTAGGAGGGGGTGACCCTATTCTGTACCAGCACTTATTC
>x108_HHKMOCQ02GNV80
CTTAGCCGGTGTGATTGCTCATGCAGGCCCTGCTGTAGATTTAGGTATTTTTTCTTTACATTTAGCTGGTGTTTCTTCCATTCTTGGAGCAGTAAATTTTATTACAACAGTTATAAATATACGACCTAATGGGATAACTATAGATCGAATACCGTTATTTGTGTGAGCAGTGTTTTTAACTGCAATTTTGCTTTTACTTTCTCTTCCAGTATTAGCTGGAGCTATTACTATATTATTAACAGATCGAAATTTAAATACTTCTTTTTTGTATCCAGCAGGAGGTGGGGACCCTATTTTATATCAACATTTATTT
>x109_HHKMOCQ02HNZI7
-----------------------------------------------------------------------------------------CCGTAAATTTTATAACTACCGTTATTAATATACGATCCTTTGGAATAACTATAGACCAGATACCTTTATTTGTATGAGCTGTATTTATTACTGCCATCCTCCTTTTACTTTCCTTGCCTGTTTTAGCAGGTGCTATTACTATACTTCCTACAGACCGAAATCTAAATACATCTTTCTTTGATCCTGCCGGAGGAGGTGACCCAGTTCTTTATCAACATTTGTTC
>x110_HHKMOCQ02IFXVA
-TTATCAGCTGCTATCGCCCACGCTGGTGCGTCTGTGGACCTAGGTATTTTTTCATTACATTTAGCAGGTGTTTCATCTATTCTAGGAGCTATAAATTTTATAACAACTGTAATTAATATACGACCACAAGGAATAACAATAGACCGAATACCTTTATTTGTGTGAGCAGTTTTTATTACTGCTATTTTATTACTTTTATCTTTACCAGTGTTAGCTGGCGCTATTACAATACTATTAACAGATCGTAACCTAAACACTTCTTTCTTCGATCCTGCGGGAGGGGGAGACCCTGTTCTTTATCAACATTTATTT
>x112_HHKMOCQ02H0IZI
-------------TTTGCACACGCCGGTCCATCAGTCGACTTAGGAATTTTCTCTCTTCACCTCGCCGGTGTATCTTCCATCCTGGGAGCTGTAAACTTCATCTCTACTGTTATAAATATGCGAATCAAAGAAATAACAATAAATCTTATACCTCTTTTTGTATGAGCTGTTCTTTTAACAGCTATTTTACTTTTATTATCTCTTCCTGTACTAGCCGGGGCCATCACCATGCTACTAACTGACCGAAATATAAACGCCTCTTTTTTTGACCCAGCTGGGGGAGGGGATCCTGTCCTTTACCAGCACCTCTTC
>x113_HHKMOCQ02GH5TT
GTTAGCCTCATCACTAAGTCATAGAGGCAGTTCAGTAGATATAGCAATTTTTTCTCTTCACCTAGCAGGGGCCTCTTCCATCTTAGGAGCAATTAATTTTATTACCACAGTAATTAATATACGTACTGCCGGTATATACATAGATCAAATCCCATTATTCGTTTGATCTGTTTTTATTACAGCTGTTTTATTACTTTTATCTCTTCCAGTTTTAGCAGGGGCTATCACTATATTATTAACAGACCGTAATTTAAATACTTCTTTTTTTGACCCTTGCGGGGGAGGAGACCCAATTCTCTACCAACATTTATTT
>x114_HHKMOCQ02IX7YR
ATCAACTTCACTTATGGCTTTATCTCCTACTTCTATAGATCAGATGATTGCCGCTTTAGCTGTAGTTGGTTTTTCCAGTTTACTATCTTCATTAAATTTCTTAACAACTACATGGTTCTTA---GGATTCTGCATGAACGATAAAGCTAATGCTGTATTCGTATATGCTATCTTATTTACTGCAGTTATGTTAATTTGTACATTACCTATTTTAACAGCTGGTCTAGTAATGATTGTATTAGATTTACATCTTAACACTCATTTCTATGATCCATTCTTTAATGGAGATCCTGTATTATACCAACATCTG---
>x115_HHKMOCQ02IDWSP
-----CTGCAGCCATTGCTCATGCCGGAGCTTCAGTTGACATGGGTATTTTCTCCCTTCACTTAGCAGGAGTTTCTTCCATTCTAGGAGCAGTAAATTTTATAACTACCGTTATTAATATACGATCTTTCGGCATAACCATAGACCAAATACCTCTTTTCGTTTGAGCAGTATTTATTACTGCTATTTTACTTTTACTTTCTCTACCAGTTTTAGCAGGTGCTATTACTATACTTCTTACTGACCGTAATTTAAATACATCTTTCTTTGATCCAGCTGGAGGTGGAGATCCTGTACTTTGTCAACACTTATTC
>x116_HHKMOCQ02J01M3
TTTAGCAGGAAATCTAGCTCACGCCGGAGGGTCTGTGGACCTTGCAATTTTCTCTCTACATTTAGCAGGGGTTTCTTCTATCTTAGGTGCTGTAAATTTTATTACAACTATTATTAATATGCGATGACGAGGTATGCAATTTGAGCGTCTTCCATTATTTGTATGATCTGTTAAAATTACAGCTATCTTACTTTTATTATCTTTACCAGTATTAGCGGGAGCTATTACTATGCTGTTGACAGATCGAAACTTTAACACGGCATTTTTTGACCCTGCAGGAGGTGGAGATCCTATTCTATATCA----------
>x117_HHKMOCQ02G7BBV
GTTAGCAGGCAACCTAGCCCACGCAGGAGCTTCCGTTGACCTTACTATTTTCTCCCTTCACTTAGCAGGCATTTCTTCTATTTTAGGGGCTATTAATTTTATTACAACGATTCTAAACATAAAACCGCCTGCTATATCACAGTATCAGACCCCTCTTTTCGTCTGAGCCGTCCTCATCACTGCTGTTCTCCTTCTTCTTTCCCTGCCCGTCCTAGCTGCCGGTATTACTATGCTACTAACAGACCGGAACTTAAACACCGCATTCTTTGACCCTGCTGGAGGAGGAGACCCCATTCTATACCAACACCT----
>x118_HHKMOCQ02G5JEV
-TTAGCCTCAGCAATCGCGCACGCTGGTGCCTCAGTTGACCTTGGAATTTTTTCACTTCACTTGGCAGGTGTATCTTCTATTTTAGGGGCAGTTAACTTTATAACTACCGTTATCAACATACGATCATATGGTATAACAGCTGACCAAATACCCCTATTTGTCTGAGCTGTCTTTATTACTGCTATCTTACTACTTTTATCCTTACCAGTACTAGCAGGGGCAATCACCATACTTTTAACCGATCGAAATCTAAACACGTCATTCTTTGACCCTGCAGGAGG-------------------------------
>x119_HHKMOCQ02IYUO0
TTTGGCAGCTGCTATTGCCCACGCAGGAGCTTCAGTTGACTTAGGTATTTTTTCCCTTCATTTAGCAGGTGTCTCGTCTATTTTGGGTGCTGTAAACTTTATAACAACTGTAATTAATATACGGTCATATGGTATAACATTAGATCAAATACCACTATTTGTATGAGCAGTTTTTATTACTGCTATTTTACTATTATTATCATTACCAGTCTTAGCCGGCGCCATTACTATACTTCTGACTGACCGTAATTTAAATACCTCCTTCTTTGATCCAGCAGGAGGAGGTGACCCTGTTCTATACCAGCATCTTTTC
>x120_HHKMOCQ02JYUB7
TCTATCCGGCCCCGCTGCCCACGCAGGAGGCTGCGTTGACTTAGCTATCTTCTCACTCCATCTCGCTGGTGCATCCTCAATAATGGCCTCTATTAACTTTATGACAACTATTATTAATATGCGCTCCCCAGGAATGACCATGGACCGTATGCCTTTATTTGTTTGATCAATTTTTATTACTACAATTCTACTACTTCTTTCTCTCCCCGTTCTTGCCGGAGCAATTACAATGTTACTTACAGACCGAAAAATCAACACAACTTTCTTCGACCCAACAGGAGGCGGTGACCCTATTCTATTTCAACACCTTTTC
>x121_HHKMOCQ02IW1VV
-----------------------------------------------TTTTTTCCCTTCATTTAGCAGGGGCCTCCTCTATTCTAGGTGCAATCAATTTTATTTCTACAATTATTAATATACGACCAATTGAAATAAAAATAGACCGAATTCCATTATTTGTCTGGTCTATTCTTATTACAGCCATTTTATTACTTTTATCACTTCCAGTTTTAGCTGGTGCTATCACTATATTATTAACAGATCGAAATATTAACACGTCATTTTTCGATCCGTTAGGAGGTGGAGACCCTATTCTTTACCAACATTTATTT
>x122_HHKMOCQ02FMEYA
TTCGTCAGGAAGTCTTGCACATGCAGGCGGGTCGGTAGATCTAGCTATCTTTTCTTTACACTTGGCAGGAATCTCTTCTATTCTTGGTGCAATTAATTTTATTACAACTGTAATAAATATACGATGGGAGGGCATGCAATTAGAGCGTATACCTTTATTTGTGTGGTCAGTTAAGATTACTGCAATTCTTCTTCTGCTGTCATTACCTGTTCTTGCTGGTGCAATTACTATATTGTTAACGGATCGTAATCTTAATACATCTTTTTTTG--------------------------------------------
>x123_HHKMOCQ02IRUPO
CCTAGCGAGGGTAATTGCTCACGCAGGCCCAGCAGTAGATTTAGGAATTTTTTCACTTCATTTAGCAGGAGTCTCCTCTATTTTAGGGGCGGTGAACTTCATTACTACAGTAATGAATATGCGTCCTAAAGGTATAACTATAGACCGAATACCACTCTTTGTGTGAGCAGTATTTTTAACAGCTATTTTACTCCTCCTCTCTCTACCAGTCTTAGCAGGAGCAATCACTATACTTTTAACAGACCGAAATTTAAACACGTCTCTCTTTGACCCAGCGGGAGGAGGGGACCCAATCCTATATCAACATCTATTT
>x124_HHKMOCQ02HKQH6
ACTCTCTGGCAACTTAGCCCACGCAGGGGCTTCCGTTGACCTGACTATTTTTTCACTTCACCTAGCAGGGATCTCGTCCATCCTAGGTGCAATTAACTTCATTACTACAATTATTAATATGAAACCGCCCGCTATTTCCCAATACCAAACCCCACTCTTTGCGTGAGCCGTACTAATCACGGCCGTCCTACTACTCCTCTCTCTTCCAGTACTGGCAGCCGGAATTACTATGCTTCTGACGGACCGGAACCTAAACACCACTTTCTTTGACCCTGCAGGAGGAGGAGATCCCATTCTTTACCAACATCTA---
>x125_HHKMOCQ02IQ8QQ
TTTAAGAAGATATGCTGCTCATTCAGGAAGTTCAGTTGATTTTGCTATTTTTTCTCTTCATTTAGCTGGTGTGTCATCTTTATTAGGGGCTGTTAATTTTATTACTACAATTTTGAATATGCGTGTACCTGGACTTTTACTTGATCGGGTACCATTGTTTGTTTGATCAATTTTATTTACAGCCATCTTGCTTTTATTATCGTTACCTGTTTTAGCAGGAGCAATTACTATATTGTTAACAGATCGGAACTTAAATACCGTATTTTATGATGTTAGAGGAGGAGGGGATCCTATTTTATATCAACATCTGTTT
>x127_HHKMOCQ02JMH2I
-CTAAGGATAAATGTCGCTCACAGAGGGGGTGCTGTCGACCTTGCTATTTTTTCTCTCCACTTGGCTGGAGCTAGTTCTATTTTGGGCGCCATTAATTTCATCTCAACTGTAATCAATATACGAGCACAAAGTATATACATAGACCGAATACCTTTATTTGTTTGGTCGGTTTTCATCACAGCAATTTTATTACTTCTCTCTTTACCTGTCCTGGCTGGTGCTATTACAATACTACTCACTGATCGAAACCTAAAC---------------------------------------------------------
>x128_HHKMOCQ02HIQY1
TCTTGCCGCTGCAATTGCTCACGCAGGAGCATCTGTAGACATAGGAATTTTTTCACTTCATTTAGCAGGTGTATCCTCAATTCTAGGAGCCGTAAATTTTATAACAACAGTCATCAATATGCGATCCTTCGGTATAACTATAGACCAAATACCTCTTTTTGTTTGAGCCGTATTTATTACCGCTATCTTACTACTTTTATCTTTACCAGTTTTAGCAGGAGCTATTACTATGCTTCTTACTGATCGTAATTTAAATACCTCCTTCTTCGATCCAGCAGGAGGTGGTGATCCCGTCCTGTACCAACACTTATTT
>x129_HHKMOCQ02IB4WV
TTTAGCTGGTAATCTGGCACATGCTGGAGCATCTGTTGATCTCGCTATTTTCTCTTTGCATTTAGCTGGTGTTTCTTCTATTCTAGGGGCCGTAAATTTTATTACCACAGTTATAAATATACGTTGACAGGGTATGCAGATGGAGCGGTTACCTTTATTTGTATGATCTGTTAAAATTACTGCTGTACTTCTTTTATTATCTTTACCTGTCCTCGCAGGAGCTATTACTATACTCTTGACAGATCGTAATTTTAATACTTCTTTCTTTGACCCTTCCGGGGGAGGTGACCCTATTCTTTACCAGCATTTGTTT
>x130_HHKMOCQ02JKFH4
TTTATCTGGCCCAACCGCCCACGCAGGAGGGTGTGTAGACCTCGCAATCTTTTCCCTACACCTGGCCGGAGCCTCATCTATTATGGCCTCTATAAACTTTATAACCACTATTCTTAACATGCGGGCCCCCGGAATGACCATGGACCGTATGTCACTTTTCGTTTGATCTATTTTATTAACGACAATCCTCCTCTTACTCTCCCTACCTGTTCTAGCCGGAGCCATC---------------------------------------------------------------------------------------
>x131_HHKMOCQ02G8CS7
CCTAGCTGCTGCTATTGCTCACGCTGGAGCCTCTGTCGATTTAGGTATTTTCTCACTCCATTTGGCAGGAGTTTCTTCCATCTTAGGAGCCGTAAACTTTATAACTACTGTTATTAATATACGATCCTTTGGCATGACTATGGATCAAATACCTCTCTTCGTTTGAGCTGTCTTCATTACAGCTATTCTTCTTTTACTCTCTCTTCCCGTCTTAGCAGGAGCTATTACTATACTTCTCACAGATCGAAATTTGAATACTTCTTTCTTTGATCCCGCTGGGGGGGGAGACCCCATCCTGTACCAACATTTGTTT
>x132_HHKMOCQ02HG3QT
-------------------------------------------------------------------------------------GGTGCTGTAAATTTTATTACAACAGTTATTAATATACGATGGCAGGGGATGCAGTTTGAGCGGTTGCCTCTATTTGTGTGGTCTGTAAAAATTACTGCTATTTTACTTCTTTTGTCTCTTCCTGTATTAGCCGGAGCCATTACAATGTTGTTAACTGATCGTAACTTCAATACGGCTTTCTTTGATCCCGCTGGAGGTGGAGATCCAATTCTATATCAGCATTTATTT
>x133_HHKMOCQ02JYXH5
---------------GGGCCACTTAGACCTTTGTGTTGATTTAACTATTTTTAGGCTCCATTTAGCAGGGGCCTCATCTATTTTAGGTGCTTTGAATTTTATTTCTACTATTATCAATATGCGGCCCTTAGGTACGAGATGAGGCATAGTAACCTTATTTGTCTATGCTACGTTATTTACAGCTGTCTTATTACTTTTATCGCTGCCTGTACTAGCTGGGGCAATTACTATACTGCTACTAGATCGCAATTTTAATACGTCCTTTTTTGACCCCGCGGGAGGGGGCGATCCGGTGTCGTATCAGCACTTATTT
>x134_HHKMOCQ02GN3RC
--------------------------------------------------------------------------------------------TTAATTTTGTCGCCACCATTTATAATATGCGGATCATAGGGGTAAAAGGCGAACAGGTGCCCTTGTTCCCCTGATCCGTCTCTGTGACTGCAATTCTTCTAATTGTATCTCTACCTGTATTGGCGGGGGGACTGACTATGCTGTTAACGGATCGTAATATAAACACAACATTTTTTGATCCAAGAGGAGGAGGCGACCCAGTACTATACCAACACCTTTTT
>x135_HHKMOCQ02GRETU
TCTTGCTGCTGCTATTGCTCACGCTGGAGCCTCAGTAGACATGGGTATTTTCTCTCTTCACTTAGCAGGGGTGTCCTCTATTTTAGGTGCAGTAAACTTTATAACTACAGTTATTAATATGCGATCTCTCGGAATGACTATAGACCAAATACCTCTTTTTGTATGAGCAGTGTTTATTACTGCTATCCTGCTCCTTCTCTCCTTACCTGTGTTAGCAGGAGCTATTACTATGCTTCTCACTGACCGTAATCTGAATACATCATTCTTCGACCCAGCCGGAGGTGGTGATCCTGTTTTATATCAACACTTATTC
>x136_HHKMOCQ02HTBPW
-CTTGCTGCTGCAATTGCCCATGCAGGGGCCTCAGTAGATATAGGTATCTTCTCTCTCCACTTAGCAGGTGTTTCCTCCATTTTAGGAGCAGTAAACTTTATAACTACCGTAATTAATATACGATCTTTTGGTATAACCATAGACCAAATACCACTCTTTGTTTGAGCCGTATTTATTACCGCCATCCTGCTCCTTCTCTCTTTACCTGTATTAGCAGGAGCTATTACTATGCTTCTCACAGATCGTAATCTAAATACATCCTTCTTTGACCCTGCTGGAGGAGGAGACCCCGTTCTTTACCAACATTTATTT
>x137_HHKMOCQ02HERV4
CTTATCAGGAAACTTAGCGCATGCAGGAGCTTCCGTAGATCTGACCATTCTCTCGCTCCATCTGGCAGGAATTTCCTCAATCCTGGGGGCAATCAATTTTATCACAACCATCATTAACATGAAACCTCCCGCTATCACCCAGTACCAAACCCCTCTTTTTGTGTGAGCCGTCCTCATCACTGCTGTACTTCTCCTTCTATCCCTTCCAGTCCTAGCTGCTGGAATTACCATGCTCTTAACTGACCGTAACCTAAATACTACATTCTTTGACCCAGCAGGAGGAGGAGACCCGATCCTCTATCAACATTTA---
>x138_HHKMOCQ02G6YHI
-CTATCGGGCATACTAGTGCATTCGGGCGGGTCGGTGGATATGGCTATTTTTAGCTTGCACTTGGCGGGACTGTCGTCGATATTAGGGGCAATCAACTTTATAACGACGATACTAAACATGTGTGCGCCCGGGATGACGATGGACCGGCTGCCGTTGTTTGTTTGGTCCATACTTGTAACAGTGGTGCTGTTGCTGTTATCGCTGCCGG--------------------------------------------------------------------------------------------------------
>x139_HHKMOCQ02HM2S1
-TTAGCCTCAGCAATCGCACATGCTGGTGCCTCAGTAGACCTAGGAATTTTTTCGCTCCACCTGGCAGGTGTATCTTCTATTCTAGGAGCAGTTAATTTTATAACCACCGTTATTAACATACGATCATACGGTATAACAGCTGATCAAATGCCATTATTTGTCTGAGCTGTATTTATCACTGCTATCCTACTACTCCTATCCCTACCAGTATTAGCTGGAGCAATCACCATACTTCTTACCGATCGAAATTTAAATACATCATTTTTCGACCCAGCAGGAGGGGGGGACCCTATCCTATATCAACATTTA---
>x140_HHKMOCQ02HID9Y
-CTTGCGCTTAGAATTGCTCATGGAGGTTCTGCTGTGGACATGGCAATTTTTTCTCTTCATTTGGCAGGGGCTTCTTCTATTCTTGGGGCTATTAACTTTATTACTACTGTTGTTAACATACGGAGAGTAGGAATAAGTATAGATCTGATACCTCTATTTGTGTGGTCTGTGTTTATTACAGCTATCTTGCTCCTATTATCATTACCAGTTCTTGCGGGGGCTATTACTATGTTGCTTACGGACCGTAATTTAAATACAACTTTTTTTGACCCTAGAGGGGGAGGAGATCCTGTTTTATACCAACATCT----
>x141_HHKMOCQ02GSKM9
-----------------------------------------------------CCCTACACTTAGCAGGAATTTCCTCAATCCTCGGGGCAATCAATTTTATTACAACCATTATTAACATGAAACCCCCTGCTATCTCTCAATATCAAACACCCCTATTCGTACGAGCCGTCCTAATTACCGCCGTACTCCTACTCCTCTCTCTCCCTGTCCTAGCCGCTGGGATCACCATACTACTAACCGACCGAAATCTAAATACCACATTCTTTGACCCTGCTGGAGGGGGAGACCCAATTCTTTACCAACACTTA---
>x142_HHKMOCQ02JBFA8
GTTAGCCGGAAATCTTGCCCATGCAGGGGGTTCAGTTGACTTGGCTATCTTTTCTCTACATTTAGCTGGGGTTTCATCCATTTTAGGTGCTGTAAACTTTATCACAACCATTATTAATATACGGTGGCGGGGAATACAGTTCGAGCGTTTACCTTTATTTGTGTGGTCTGTAAAGATTACTGCTGTTTTATTATTATTATCCTTACCTGTTTTAGCAGGAGCTATTACAATACTCCTAACAGACCGAAACTTTAATACAGCATTTTTTGACCCAGCAGGGGGAGGAGATCCTATCCTGTATCAACATCTTTTT
>x143_HHKMOCQ02H3P2J
-----------------------------------------------TTTTTTCTCTACACTTAGCAGGTGTTAGATCAATTTTAGGGGCTGTAAACTTCATTAGTACGTTAGGTAATCTACGGGTATTCGGAATACTTTTAGACCGTATCCCTTTATTTGCCTGGTCCGTCTTGGTGACAGCTATTTTATTATTATTGTCTTTACCTGTACTTGCCGGTGCCATTACGATATTATTAACTGACCGAAATTTAAATACTTCATTTTATGATGTTGGAGGGGGAGGAGACCCTATTCTCTACCAACACTT----
>x144_HHKMOCQ02I9NP7
CTTATCAGGGGTTATTGCTCACGCCGGTCCGGCAGTGGACTTAGGTATCTTCTCCCTTCACCTTGCTGGGGTCTCATCTATTCTAGGGGCTGTAAATTTTATTACAACTGTAATAAATATACGCCCTAAAGGAATAACTATAGACCGAATGCCTCTCTTCGTTTGAGCTGTGTTTTTAACAGCCATCCTTTTATTATTATCTCTTCCTGTATTAACAGGCGCAATTACCATGTTGCTAACAGATCGTAACTTAAATACCTCATTCTTCGATCCAGCGGGAGGTGGGGATCCTATTCTCTATCAACATCTATT-
>x145_HHKMOCQ02HR6IQ
---CAGGTCTTTGACTGGTCACTCCGGGCCAGCAGTAGACTTTGCAATTTTTTCTCTGCATTTGGCAGGGATCTCTTCTCTATTAGGGGCTGTAAATTTTATTAGGACTATTGCAAACGCTCGAACTTTGGGGCTAAAATTGGACCAAATAAGGCTGTTTCCTTGGGCGGTTCTGGTGACAGCAATTTTACTCTTGCTCTCCCTGCCTGTTTTAGCGGGGGCCATTACAATACTATTGACAGACCGTAACCTAAACTCTTCTTTTTATGACGCAAGGGGAGGGGGGGATCCGGTTTTGTATCAGCACCTATTC
>x146_HHKMOCQ02HLGQZ
TTTACCTGGTAACTTGGCTCACACTAGAGCTTCTGTGGACTTAACAATTTTCTCTTTGCATTTAGCCGGCGCTTCTTCGATTTTAGGAGCAATCAATTTTATCACAACAATTATAAATATACGACAGGTAGGAATAAGTTTAACAAAAATTCCTTTGTTTGTATGATCAGTAGCTATCACAGCTGTCCTATTACTTCTATCATTGCCAGTTTTAGCCGGAGCAATTACTATACTATTAACAGATCGAAATTTTAACACGACTTTCTTTGACCCTATTGGAGGAGGGGACCCTATTTTGTATCAACATTTGTTT
>x147_HHKMOCQ02FWTOF
CCTTTCTGGGGCGCTGGCCCATGCTGGGGCTTCTGTGGACTTGGCTATCTTTTCATTACATCTTGCTGGAGTAAGCTCTATTCTGGGGTCTTTGAATTTTATTACAACAGTCATTAATATACGTCCGGAAGGGATAACGTGGGAGCGGGTGCCGTTGTTTGTTTGAGCGGCTTTCATTACTGTGATCTTGTTATTATTAGCTTTGCCGGTGTTAGCTGGGGCTATTACTATGTTATTAACTGATCGGAATTTAAATACTGCTTTCTTTGATCCTAGGGGAGGAGGGGATCCAATTTTATTCTCCCATTTATTT
>x148_HHKMOCQ02HEAKU
-TTAGCTGCCGCTATTGCTCACGCCGGTGCTTCTGTAGATATAGGAATTTTCTCTCTTCACCTAGCAGGTGTATCTTCAATTTTAGGAGCTGTTAATTTCTTAACTACTGTAATTAATATACGATCCTTCGGTATATCTATAGATCAAATACCACTTTTTGTCTGAGCCGTATTCATTACTGCTATTTTATTACTCCTATCTTTACCAGTACTTGCAGGAGCCATTACCATACTTCTTACTGATCGTAACTTAAATACTTCCTTTTTTGACCCAGCAGGGGGTGGAGATCCTATTCTTTACCAACACCTATTT
>x149_HHKMOCQ02JNO5U
-----------------------------------------------------------------------------------------------------TAACTACTGTTATTAATATACGCTCACTTGGCATAACCATAGATCAAATACCCTTGTTTGTATGAGCAGTATTTATTACTGCTATTCTTCTTCTTCTATCTCTTCCAGTTTTAGCAGGTGCTATTACTATACTTCTCACTGATCGTAACTTAAATACATCATTTTTTGACCCTGCTGGAGGTGGGGATCCTGTTCTATATCAACATCTATTT
>x150_HHKMOCQ02IL7UA
-TTAGCAGGCAACCTTGCCCACGCTGGCGCATCCGTTGACCTCACTATCTTTTCACTCCACCTAGCCGGTATCTCATCAATTCTTGGTGCAATTAACTTTATTACAACCATTATTAATATGAAACCCCCAGCTATCTCTCAATATCAAACGCCTCTTTTCGTATGAGCTGTTCTAATTACGGCAGTCCTTCTTCTCCTCTCCCTTCCAGTGCTTGCTGCTGGCATTACAATGCTCCTTACGGACCGAAATCTCAACACTACCTTCTTTGACCCTGCTGGAGGGGGAGACCCAA--------------------
>x151_HHKMOCQ02F6C21
TTTAAGCTCTATACAAAGTCATTCTGGAGGAGCAGTAGATTTAGCAATATTTAGTTTACATCTATCTGGAGCTTCTTCAATTCTTGGAGCAGTAAATTTTATTTCTACTATTTTGAATATGCGAAGCCCAGGACAAAGCATGTATAGAATACCTTTATTTGTATGATCTATTTTTGTAACAGCATTTTTACTTTTGTTAGCAGTACCTGTTTTAGCTGGAGCTATTACAATGCTTTTAACTGATCGTAATTTTAA----------------------------------------------------------
>x152_HHKMOCQ02GUKKU
TCTAGCCTCAAATATTGCTCATGCTGGCCCCCCTGTTGATTTAGCTATCTTTTCTCTTCATCTAGCAGGAGTATCTTCTATCCTTGGAGCAGTAAACTTTATTACCACAGTTATTAATATACGACCCAAATTAATACATTTAGAACGGGTACCATTATTTGTATGATCAGTAAAAATTACCGCCATCCTTCTTCTTCTATCTCTGCCTGTATTAGCAGGAGCAATTACTATACTTCTAACAGACCGAAACTTAAATACTGCATTTTTTGACCCAGCAGGAGGTGGTGATCCTATTTTA---------------
>x153_HHKMOCQ02I8AT8
-----------------------------------------------------------------------------------------CAATAAACTTTATTACAACTATTATCAACATGAGAACTCCAGGAATGACCTTAGATAAAACTCCACTATTCGTTTGATCAATTTTAATAACAGCATTCTTATTACTACTCTCTCTTCCAGTGTTAGCAGGAGCCATAACAATGCTTTTAACAGACAGAAATTTCAACACCACATTCTTTGATCCTGCAGGGGGAGGTGATCCAATCTTATATCAACATTTATT-
>x154_HHKMOCQ02FVKUE
---------------------------------------TTTTTTGATGTTCTCTCTACACCTAGCCGGCCTGTCAAGATTGGTTGGTTCTGCTAATTTTATTTGTACCATATATTATTCCTCTGGCCCTGAA---AACTATTCTCGTTTTCATATTTTGGTTTGGTCATACTTTTTTACTTCGGTTTTGCTCCTTATTTCATTACCTGTTCTTGCAGCCGGCATAACTATGCTTTTGTTCGACCGTAAATTTGGTAGTGCTTTCTTTGATCCCTCGGGGGGAGGTGATCCTATTTTGTTTCAGCATTTGTTT
>x155_HHKMOCQ02HBAG8_
ACTCGCTGCTGCCATCGCTCATGCAGGAGCATCAGTAGATATAGGAATTTTCTCATTACATCTAGCCGGGGTTTCATCTATTTTAGGAGCCGTAAATTTTATAACTACTGTTATTAATATACGATCTTTTGGTATAACTATAGACCAAATACCTTTATTTGTCTGAGCAGTATTTATTACTGCTATCCTCCTTTTACTATCCCTCCCAGTATTGGCCGGAGCTATTACTATGCTTCTTACTGACCGTAATCTAAATACATCTTTCTTTG--------------------------------------------
>x156_HHKMOCQ02HXE04
--TAGCTGCTCCTATTGCCCACGCTGGAGCTTCTGTTGATATAGGAATCTTTTCCCTCCATCTGGCGGGTGTCTCATCCATCCTGGGAGCTGTGAACTTCATAACTACCGTGATTAATATGCGATCCTTCGGTATAACTATAGACCAGATACCTTTATTCGTTTGAGCCGTATTTATTACTGCTATTCTTCTTCTCCTTTCCTTGCCTGTTCTAGCCGGAGCTATTACTATGCTACTGACAGATCGTAATTTAAACACATCCTTCTTTGACCCAGCAGGGGGGGGTGACCCCATCCTATACCAACACCTCTTC
>x157_HHKMOCQ02I6W60
GCTTGCATCTAACATTGCTCACGCCGGTCCTTCCGCTGATTTAGCCATTTTTTCTCTTCATATTGCAGGGGTATCATCTATTTTAGGTGCTTTAAATTTTATTACAACCGTAATAAATATACGTTATAAAGGGCTTCGTTTGGAGCGTGTTCCTTTATTCGTGTGAGCTGCTAAAATTACAGCTATTCTTCTGCTTCTATCCTTACCCGTTCTAGCCGGTGCTATTACTATATTATTAACTGATCGAAACCTAAATACTTCATTTTTCGATCCTGCGGGAGGTGGAGACCCTGTTCTTTACCAGCATCTATTT
>x158_HHKMOCQ02F6Z78
-----------------------------------------------TTTTTTCTCTTCATTTAGCTGGTGTTTCTTCTATTTTAGGAGCTATTAATTTTATAACTACAGTTATTAATATACGGCCCAAAGGGATAACAATGGACCGGATACCTTTATTTGTTTGATCTGTTTTTATTACGGCTGTTTTATTGCTATTATCATTACCAGTCTTAGCAGGAGCTATTACAATACTTTTAACAGATCGAAACTTAAACACTTCATTTTTTGACCCAGCAGGAGGTGGAGATCCAATTTTATATCAACATTTATTT
>x159_HHKMOCQ02IO1LQ
-CTGGCCGCAGCCATCGCTCACGCTGGGGCATCGGTAGATATAGGGATTTTCTCTCTTCATTTAGCAGGAGTCTCCTCAATTTTAGGAGCTGTAAACTTTATAACCACCGTTATTAATATACGATCTTTTGGGATGACCATAGACCAAATGCCTTTATTTGTATGAGCAGTGTTTATTACTGCAATTTTACTCTTATTATCCCTTCCGGTTCTAGCAGGTGCAATTACTATACTTCTTACTGACCGTAATTTGAATACATCCTTCTTTGATCCTGCAGGAGGAGGGGACCCTGTTCTATATCAACACTTATTT
>x160_HHKMOCQ02JRKH4
TCTCGCTGCTGCTATTGCCCACGCTGGAGCTTCAGTTGACATAGGGATTTTCTCTCTTCATCTGGCAGGTGTCTCTTCCATTCTAGGAGCAGTTAATTTTATAACTACCGTTATCAATATACGCTCATTTGGGATAACTATAGACCAAATACCCCTCTTCGTATGAGCAGTGTTTATTACTGCCATTCTTCTTTTATTATCTTTGCCAGTCTTAGCTGGAGCTATTACCATACTTCTCACTGATCGAAATTTGAATACATCCTTTTTTGATCCAGCCGGGGGAGGAGACCCAGTACTCTATCAACATTTATTC
>x162_HHKMOCQ02F2LUZ
GCTGTCAGGGAACCTGGCCCACGCCGGTGGGTCTGTTGACCTAGCTATTTTTTCGCTTCATCTAGCTGGGGTCTCTTCCATCTTAGGGGCTGTGAATTTCATTACCACAATTATTAATATGCGGTGACGAGGGATACAATTCGAACGACTTCCTCTTTTTGTATGGTCAGTAAAGATTACAGCCGTGCTTCTTCTTCTTTCCTTACCTGTGCTTGCAGGTGCTATTACTATGCTCTTAACGGATCGTAACTTTAATACGGCCTTTTTTGACCCTGCTGGGGGTGGAGATCCTATTTTGTATCAGCACTTATTC
>x163_HHKMOCQ02GS76W
-----------------------------------------------TTTTTTCTCTCCACTTGGCCGGAGTTTCTTCAATCCTAGGTGCTATTAATTTTATCACGACAATTATTAGAATGCGA---GAGAATATAGGGATGGAAAAGGTCACTCTTTTTAGATGGTCAGTATTTTTGACGGCTATCTTACTATTACTCTCCCTTCCAGTACTAGCTGGGGCTATTACCATATTATTGTTAGATCGCAATTTTAATACATCTTTCTTTGATC-----------------------------------------
>x165_HHKMOCQ02IXW7K
TCTAGCGGGAAGAATTGCACATGCAGGAGCTTCTGTTGATATAGGAATCTTTTCTCTTCATTTAGCAGGAGTTTCTTCAATTTTAGGAGCCGTTAATTTTATAACCACAGTAATTAACATACGAACTGAAGGAATAACCATGGACCGAATACCTTTATTTGTTTGATCAGTATTTTTAACTGCAATTCTTCTTCTATTATCTTTACCAGTTTTAGCAGGAGCAATTACTATATTATTAACAGATCGAAATTTAAATACATCC---------------------------------------------------
>x166_HHKMOCQ02HV47Z
ACTTAGAGGAAATATGGCTCATAGGGGGCCTGCTGTTGATTTAGGAATTTTCTCGTTACATTTGGCTGGGGTATCTTCAATCTTAGGAGCCATCAATTTTATTACGACGATTATTAGGATACGA---GAGAATATAGGAATAGAAAAAGTGACCTTATTTAGTTGGTCAGTTTTAATTACAGCTATCCTTCTCTTACTTTCATTACCGGTCTTAGCAGGGGCCATCACAATGCTTTTATTAGATCGTAATTTTAATACTTCTTTTTTTGACCCTAGGGGTGGGGGGGATCCTATCTTATACCAGCATTT----
>x167_HHKMOCQ02JLQXR
ATCAACTTCTCTAATGGCCTTATCTCCTGTATCTATTGATCAGATGATTGCAGCTTTAGCGATAGTCGGTTTCTCTAGTTTATTATCTTCTTTAAACTTTATAACTACAACTTGGTTCTTA---GGATTCTGTATGAACGATAAAGCAAATGCTGTATTCGTTTATGCTATCCTATTTACTGCGGTTATGTTAATTTGCACATTACCTATTTTAACAGCTGGTCTTGTTATGATTGTATTAGATTTACATCTAAACACTCATTTCTACGATCCATTCTTTAATGGAGATCCTGTATTATACCAACATCTATTC
>x168_HHKMOCQ02HPEE3
-----CTAGCAACCTTGCCCATGCGGGTGCCTCAGTAGACCTGACCATCTTTTCTCTTCACCTTGCCAGTATCTCGTCAATTCTTGGTGCCATTAACTTTATTACAGCAATTATCAACATAAAACCCCCAGCATTAACCCAGTATCAGACACCTTTGTTTGTATGAGCCGTGTTGATCACAGCTGTCCTACTTCTTCTTTCACTCCCGGTTTTAGCTGCTGGCATCACAATGCTTTTAACAGATCGTAACTTAAATACCACTTTCTTTGACCCAGCTGGAGGCGGCGACCCCATTCTTTACCAGCACCTT---
>x169_HHKMOCQ02FRZ99
---------------------------------------TTTTGTTATTTTTTCACTTCACTTGGCTGGTTTATCTTCAATTGCTGGTGCTATTAATTTTTTAACAACATTTCACAATTTTAAGTCACCTCATTTAGAAATAGAACAACATACTCTCTTTTCATGATCAGTAATTCTAACCGTCTTATTATTACTTCTTAGTTTACCAGTTTTAGCTGGTGCTTTAACGATATTGTTATTCGATCGAAATATTAATACTTCCTTTTTTGATCCAATAGGAGGAGGAGATCCTATTTTATACCAACATCTATTT
>x171_HHKMOCQ02IDIQO
-------GCCAACTTGTCGCACGCGGGCGCGTCAGTAGACTTTGCAATTTTTTCACTTCACTTAGCAGGTGTCTCCTCTTTACTAGGAGCTGTAAACTTTATTAGCACTCTTAGGAATCTGCGGGTGATGGGGATACTGCTAGATCGAATACCCCTATTTCCATGGGCAGTTCTTATCACAGCAATCCTTTTACTGCTGTCTTTACCAGTATTAGCGGGGGCAATTACTATACTGCTCACTGATCGTAACTTTAACACGTCATTTTATGACCCTAGGGGGGGCGGGGACCCTTTATTATACCAACACT-----
>x172_HHKMOCQ02IR05G
-CTGTCGGGAAACCTGGCTCACGCAGGGGCCTCTGTAGACCTAACTATTTTCTCCCTCCACCTGGCAGGTATTTCCTCAATCCTGGGAGCAATTAATTTTATTACTACCATCATTAACATGAAACCCCCTGCTATTTCTCAATATCAAACCCCACTCTTTGTATGAGCCGTTCTCATCACTGCTGTCCTTCTACTACTCTCTCTCCCAGTCTTAGCTGCTGGCATCACCATGCTCCTAACTGATCGAAACCTAAATACCACCTTCTTCGACCCAGCGGGAGGAGGGGACCCAATTCTGTACCAACGCCTA---
>x173_HHKMOCQ02HEGRD
----------GGGGTCGCACATGCAGGGGCTTCTGTTGATATGGGAATTTTTTCTTTGCATTTGGCTGGTGTCTCTTCAATTTTAGGAGCAATCAATTTTATAACTACAGTTATTAATATACGATCTAAAAATTTATTTATAGATCGAATACCCCTTTTTGTATGGTCAGTTTTCATTACTGCTATTTTATTACTTTTATCATTACCTGTTTTGGCAGGGGCTATTACTATGTTATTAACTGATCGTAATTTAAATACTTCCTTTTTCGACCCTGTAGGCGGAGGAGACCCTATTCTTTATCAACACTTATTT
>x174_HHKMOCQ02FNZEA
-TTATCTAGTAACGTAGCCCATGCGGGGGGATCAGTAGACTTTGCTATTTTTTCATTACATCTAGCAGGTGTAAGTTCTATTTTAGGAGCTGTAAATTTTATTAGTACTTTGGGTAATTTACGAGTATTTGGTATACTTTTAGACCGTATTCCATTATTCGCGTGATCTGTTTTAGTTACTGCAGTTCTCTTATTATTATCCTTACCAGTTTTAGCAGGTGCTATTACTATACTACTAACTGACCGTAATTTAAATACTTCTTTTTACGATGTAGGAGGGGGAGGAGATCCAATTCTTTACCAACATTTATTT
>x175_HHKMOCQ02HJ2H8
TTTATCAGATAACATCTCACATAGCGGACCATCTGTAGATATAGTAATCTTCTCGCTACATCTAGCAGGAGTTAGATCAATTCTAGGAGCTATTAACTTCATTGTAACAATTATTAACATACGACCCATAATACTTAAAATAGAAAACATTTCCCTCTTTGCTTGAGCAGTTTTCATTACAGCAATTCTCCTTTTATTATCACTTCCTGTTCTAGCCGGTGCTATCACAATACTCCTCACTGACCGAAACCTAAACACATCCTTTTTTGATCCAAGGGGCGGTGGAGACCCAGTCCTTTATCAACACCTATTT
>x176_HHKMOCQ02FOVKN
TTCGGCCGGTAACTCCGCTCACGGGGGCGGGGCTGTTGATCTGGCTATTTTTTCTTTACATCTAGCAGGGGCCTCCTCCATTTTGGGGGCTATTAATTTTATTTCTACTGTATTGAACATGCGAAGCCCTTATATAAGGATAGACCAGATGCCTTTGTTTGTTTGATCAATTTTTATCACTACAATTCTACTTTTATTATCTTTACCTGTGCTGGCGGGAGCTATTACGATATTGTTGACAGACCGGAATTTAAACACCTCTTTTTTTGACCCAACTGGAGGTGGAGACCCTATTCTATACCAACATTTGTTT
>x177_HHKMOCQ02IGQU1
TCTGTCTTCTTCGTTATTTGCGAGAAGAAAGGGTGTAGATTCTTTGATGTTTCCTTTGCATCTAGCTGGAGTGTCGAGAATTTTTAGTTCAATTAATTTTATTTGTACGTTATACACTGTATTTAGTACAAATTTG---GTTGCACGTAGTTCTATTGTATTATGATCTTATTTTTTTACTTCAATTTTACTATTGGTAACTCTTCCTGTTTTGGCAGCAGCAATTACTATGCTATTATTTGATCGTAAATTTGGTTCTGCATTTTTTGACCCGCTAGGGGGAGGGGATCCCGTATTATTTCAACATATGTTT
>x178_HHKMOCQ02JIOMW
TTTATCTGGTGTTATTGCTCATGCGGGGCCTGCTGTAGATTTAGGTATTTTTTCTTTACACTTAGCTGGGGTTTCTTCTATTCTAGGAGCAGTTAACTTTATTACAACTGTAATGAACATGCGGCCTAAAGGAATAACTATAGACCGAATACCTCTATTTGTTTGAGCTGTATTTTTAACTGCAATTCTGCTTTTGCTTTCCTTGCCTGTCTTAGCCGGTGCTATTACAATACTTTTAACTGATCGTAATTTAAATACTTCATTCTTTGATCCAGCAGGAGGCGGAGATCCAATCCTTTATCAACATTTATTC
>x179_HHKMOCQ02H6G6P
GTTATCAGGGGTTATTGCTCACGCCGGTCCGGCAGTGGATTTAGGAATTTTTTCTCTCCATCTTGCCGGGGTCTCATCCATTTTAGGGGCTGTAAATTCTATTACAACTGTAATAAATATGCGCCCTAAAGGAATAACCATAGATCGAATACCTCTCTTCGTTTGAGCAGTATTCTTAACAGCCATTCTTTTACTATTATCCCTTCCTGTGCTAGCAGGCGCAATTACTATGTTGCTAACTGATCGTAATTTAAATACTTCATTCTTCGACCCAGCCGGAGGTGGGGATCCTATTCTCTATCAACATTTA---
>x180_HHKMOCQ02FNRA2
---------------------CGGAGGGGGGGCAGTAGACTTGGCAATATTCAGTCTTCATATAGCAGGAGCCTCTTCAATAATGGGAGCAATAAACTTCATGACAACGATTATAAATATGAGAGCTCCAGGGTTAAAGATGGAAAGACTACCTTTATTTGTCTGAGCAGTATTTATAACAGCTATTTTACTTCTTTTATCACTACCAGTACTAGCAGGTGCTATAACCATGCTACTAACAGATAGAAATTTCAATACTACATTCTTTGATCCGGCTGGCGGGGGTGACCCTATTTTATATCAACACCTATTT
>x181_HHKMOCQ02JV0K4
TTTGGCTGCAGGAATTGCTCATGCAGGAGCATCTGTAGATTTAGGAATTTTTTCACTTCATCTTGCAGGTGTTTCTTCAATTTTGGGAGCTATTAACTTTATAACTACTGTTATCAATATACGACCTAAAGGAATAACTATAGACCGTATACCTTTATTTGTATGATCTGTTTTTATTACAGCTATTTTATTATTATTATCATTACCTGTTTTAGCAGGAGCTATTACAATATTATTGACTGATCGAAATTTAAATACTTCATTTTTTGATCCCGCAGGTGGAGGAGATCCTATTTTATATCAACATTTATTT
>x182_HHKMOCQ02JIXJW
-CTAAGAGGAGATTTGGCCCATGCTGGAGCCTCGGTCGATTTTGCTATTTTCTCTCTTCATCTAGCTGGGATTTCTTCTCTATTAGGTGCTGTTAATTTCATTAGAACTCTAGGTAACTTGCGATCATTAGGGATAGGGCTAGACACTGTTCCGCTTTTTGCTTGGGCTGTATTCATTACGGCAGTTCTACTACTTCTCTCTTTGCCCGTTTTAGCCGGAGCAATTACTATACTCTTAACTGATCGAAATTTAAACACGGCTTTTTATGATGTGGCAGGAGGGGGAGATCCTGTATTGTATCAGCACTTATTT
>x183_HHKMOCQ02JVKN1
CCTCAGCTATACTGACAGCCATAGTGGTCCTGCCGTTGACCTAGCCATCCTCAGCCTTCACCTCTCCGGCCTCAGCAGCATCCTCGGTAGCATTAACTTCATCACCACCATCACCAACATGCGTTGCCCTGGCCTCACCTACTACGACCTCCCTCTACTCCTCTGAACCCTCTACACCACCTCTATCCTCCTTCTCCTCGCTGTACCTGTGCTAGCCGGTGGTATCACCATGCTCCTCACTGACCGTAACTTCAGCACCTCCTTCTACGACAGCGCCTACGGTGGTGACCCTCTGCTCTTCCAGCACCTCTTC
>x185_HHKMOCQ02FOBTZ
TCTCTCTTCTAACTTAGCACATTCTAGTGCTGCTGTAGATTTAGGAATTTTTTCATTACATATTGCTAGAGCGTCTAGTATTATAGGTTCTATGAATTTTTTAGTAACACTAATATGTATGAAATCTAAAAATTTTTCATTTATAAATATATCCTTATTCTGTTGATCAGTTTTTGTTACGACTTTATTATTAATTTTATCCCTCCCTGTTTTAGCAGCTGCAATTACTATATTATTGTTTGACCGTAATTTAAATACAAACTTCTTTAATCCTGCTGGTAGAGGAGATCCAATTTTATTCCAGCATTTATTT
>x186_HHKMOCQ02JGSFL
TCTTGCTGCCGCTATTGCTCATGCTGGTGCCTCAGTCGATATGGGTATTTTCTCTCTTCATTTAGCAGGGGTTTCTTCCATTTTAGGAGCAGTCAATTTTATAACTACCGTCATTAATATACGTTCATTTGGAATAACTATAGATCAAATACCCCTCTTTGTTTGAGCAGTATTTATTATTGCCATTCTCCTTTTACTCTCCTTGCCCGTTTTAGCCGGAGCTATTACTATACTTCTTACGGACCGAAATTTAAATACATCTTTTTTTGATCCAGCTGGAGGAGGAGACCCCGTTCTTTATCAACACTTATTT
>x187_HHKMOCQ02F3AWQ
------------------------------------------------------------TTTAGCAGGGTTTTTTTCTATTCTAGGAGCAGTTAACTTTATAACTACTGTAATTAATATACACTCATTTGGTATAACTATGGATCAAATACCTCTTTTTGTATGAGCAATTTTTATTACTGCCATCCTCCTTTTACTCTCCCTTCCAGTTTTAGCAGGTGCTATTACTATGTTGCTTACAGATTGGAATTTAAGTACATCCTTTTTTGACCCAGCTGGAGGGGGTGACCCAGTACTTTACCAGCATTTATTC
>x188_HHKMOCQ02FPJLU
-----------------------------------------------------CCCTCCATCTCGCAGGAATCTCGTCAATTCTAGGGGCAATTAACTTCATTACCACTATTGTTAACATGAAACCTCCTGCAATCTCGCAGTACCAGACACCCTTGTTCGTCTGAGCTGTTCTTATTACGGCCGTCCTCCTTCTCCTATCCCTCCCTGTTCTTGCTGCCGGGATTACCATGTTGCTCACCGACCGTAACTTAAACACTACTTTCTTTGACCCAGCAGGGGGTGGAGACCCCATCCTGTACCAACACCTA---
>x189_HHKMOCQ02FQFSE
TCTCAGCTACACGGATAGCCACAGCGGTCCTGCCGTAGACCTAGCCATACTGAGCCTACACCTCTCTGGCCTTAGCAGCATCCTCGGCAGTATTAACTTCATCACCACGATCACCAACATGCGATGCCCAGGCCTAACCTACTACGAACTACCACTACTGCTCTGAACGCTCTACATAACCTCGATCCTACTCCTGCTTGCAGTACCTGTCCTAGCCGGTGGCATCACGATGCTTCTAACTGACCG-------------------------------------------------------------------
>x192_HHKMOCQ02FC4FM
CTTAGCGGCCGCTATTGCACATGCAGGGGCCTCAGTTGATTTAGGTATTTTCTCTTTACATTTAGCTGGTGTTTCTTCTATTTTAGGAGCAGTTAATTTTATAACGACTGTCATTAATATACGATCATTCGGTATAAAAATAGATCAAATACCTTTATTTGTATGGTCTGTTTTTATTACAGCAATTCTACTTTTATTATCTTTGCCTGTTCTTGCGGGTGCTATTACTATACTATTAACAGATCGAAATCTTAATACTTCATTCTTTGACCCTGCTGGAGGTGGGGACCCTGTCTTATATCAGCACTTATTC
>x193_HHKMOCQ02H6746
TCTATCCAGAAATATCGCCCATGCCGGTCCGTCAGTCGATATAGCGATCTTTTCTCTACACCTAGCGGGAGTCTCGTCAATTATGGGAGCACCAAACTTTATTACTACAGTAATTAATATGCGATCTAAAGGCCTACGATTAGAACGTATCCCTTTATTTGTTTGATCAGTTCTAGTCACTGCCATCCTTCTTCTACTAAGGCTCCCCGTTCTTGCAGGTGCTATCACTATACTACTTACAGACCGAAATATCAACACATCTTTTTTCGACCCTGCAGGAGGTGGAGACCCTATTTTATACCAACATTTATTT
>x194_HHKMOCQ02FK0N6
TTTAAGTAGTGTACAAGCACATTCTGGTCCTTCGGTGGATTTAGCTATTTTTAGTCTACACCTTTCAGGGGCGTCGCCAATTTTAGGAGCGATTAATTTTATCACTACTATTTTTAACATGCGAGCACCTGGTATGACTATGCACCGTCTGCCGTTATTTGTGTGGGCCATTCTAATTACCGCATTCTTATTGTTATTATCGTTACCTGTTTTAGCTGGTGCAATTACCATGTTATTAACTGACCGTAACTTTAATACTACTTTCTTCGACCCAGCTGGTGGTGGAGACCCAGTGCTTTA-------------
>x195_HHKMOCQ02GUGZI
-CTTTCAGCAGCTATTGCTCACGCAGGAGCTTCTGTAGACATAGGGATCTTCTCCCTTCATCTAGCAGGTGTATCTTCTATTTTAGGAGCAGTTAATTTTATAACAACTGTTATTAACATACGTCCCCAAGGTATAACTCTTGATCGAATACCTCTATTTGTTTGATCAGTTTTTATTACAGCAATTTTACTCCTTCTATCTTTACCGGTTCTAGCAGGAGCCATCACAATATTATTGACTGACCGAAATTTAAATACTTCTTTTTTTGATCCTGCTGGAGGGGGAGATCCTATTCTTTATCAACACTTATTC
>x196_HHKMOCQ02HVNUL
-CTTTCCAGGCTAGTAGGCCAAAACGGCCCTAGGGTGGATTTAGCTATCTTTTCCCTGCATTTAGCTGGAGGATCCTCAATTGCAGGTGCAATTAATTTCTTAGTAACAATTTTTCAATCACGGGCCCCAGGAATGACTCTTGAACGTATTCCTCTGTTTGTTTGATCAGTAGCAATTACAGTACTTCTTCTATTAATTGCCCTACCTGTATTTGCCGGAGCAATCACTATGTTATTAACAGACCGTAACTTTAATACATCATTTTTTTCTCCCGATGGAGGAGGAGATCTCCTACTCTTTCAACACTTATTT
>x197_HHKMOCQ02I0225
-----------------------------------------------TTTTTTCTCTTCACCTGGCCGGTGTTTCATCAATTTTAGGTGCTGTAAATTTTATTACAACAATTATCAATATACGTTGACGAGGTATGCAATTTGAGCGTCTTCCTCTATTTGTATGGTCAGTAAAGATTACGGCGGTTCTCTTACTATTATCACTTCCTGTTTTGGCTGGAGCAATTACAATGTTGTTAACAGATCGAAATTTTAATACGGCTTTTTTTGACCCAGCGGGGGGAGGAGATCCTATTTTGTACCAGCATCTTTTT
>x198_HHKMOCQ02IRXSR
TTTGGCTGCTGCTATCGCCCATGCCGGTGCTTCCGTTGATATAGGAATCTTCTCTTTACACTTAGCAGGTGTATCTTCAATTCTAGGCGCCGTAGACTTTATAACCACAGTTATTAACACGCGATCTTTCGGTATATCTATAGATCAAATACCTTTATTTGTTTGAGCTGTCTTTATTACAGCTATTTTACTACTCCTTTCTCTTCCTGTCCTTGCAGGAGCCATTACGATGCTCCTAACAGACCGTAATTTAAATAAGTCCTTTTTTGATCCTGCAGGAGGTGGAGATCCCATTTTATATCAACATTTA---
>x199_HHKMOCQ02GJFBU
ATTAGCAAGTGGTATTGCCCATGCAGGAGCTTCAGTAGATCTAGGAATTTTTTCCCTACATTTAGCAGGAGTCTCGTCTATCTTAGGAGCTGTAAACTTTATTACTACAGTAATTAACATACGAGCAACAGGTATAACTATAGACCGTATACCCCTATTTGTATGAGCTGTATTTTTAACAGCAATTCTCCTTTTATTATCATTACCGGTTTTAGCAGGAGCTATTACA------------------------------------------------------------------------------------
>x200_HHKMOCQ02FBZI0
TTTATCAGCAGCAATTGCTCACGCGGGGGCTTCTGTTGATTTAGGAATTTTTTCTTTACACTTGGCGGGTGTTTCATCTATTCTTGGAGCAGTAAACTTTATAACAACTGTTATTAACATGCGTCCTAAAGGAATAACAATAGACCGTATGCCATTATTTGTTTGGGCTGTTTTTATTACAGCTATTTTGCTATTATTATCTCTACCTGTTTTAGCAGGGGCTATTACAATACTTTTAACTGACCGAAACTTAAATACTTCTTTCTTTGATCCAGCTGGTGGAGGAGATCCTGTACTTTATCAACACTTATTC
>x201_HHKMOCQ02GFPRV
TTTATCCGGACCACAAACTCATTCAGGTGGTTCCGTAGATATGGCTATATTTAGTTTACATTGTGCAGGAGCATCATCAATTATGGGGGCTATAAATTTTATTACAACTATATTTAATATGAGAGCTCCGGGGTTAACTTTAGATAAGTTACCTTTATTTGTTTGATCAGTATTAATTACAGCATTCTTATTATTACTATCTTTACCAGTATTAGCAAGAGCTATAACAATGTTATTAACAGATAGAAATTTTAATACTTCATTTTTTGATCCCGCAGGTGGAGGAGATCCTATTTTATATCAACATTTATTT
>x202_HHKMOCQ02G97RX
ATTAAGTACTTCA---GGTCATCCAGATCATAGTGTAGATTTGGCTATTCTGAGTCTTCATTGTGCAGGTGTGAGTTCTTTATTAGGAGGGATTAATTTTATGTCAACTATTTTTAATATGCGTGTAAGGAGATTAAATATAGAAAGAATGGCACTTTTTTGTTGGACTGTACTTGTGACTGTATTTTTATTGGTTTTAACTTTACCTGTATTGGCTGGTGCTATTACTATGTTGCTAATAGACCGTAATTTTAATACTAGATTTTTTGATACTGAGTCAGGGGGTAATCCTTTGTTATATCAGCATTTATTT
>x203_HHKMOCQ02JZVMM
TCTCAGCTATACTGACAGCCATAGCGGCCCTGCCGTCGATCTAGCCATACTGAGCCTACACCTCTCTGGTCTTAGCAGCATACTCGGCAGTATCAACTTCATCACCACCATCACTAACATGCGCTGCCCTGGGTTAACCTACTATGAGCTGCCTTTACTGCTGTGAACGCTCTACATCACCTCGATCCTACTCCTGCTAGCCGTACCAGTTCTAGCCGGTGGCATTACAATGCTCCTAACTGACCGTAACTTCAGCACCTCATTCTACGACAGCGCCTACGGTGGCGACCCTCTGCTATTCCAGCATCTCTTC
>x204_HHKMOCQ02FRG7P
ACTTTCTAGAAATATTGCGCACGCCGGTAGATCGGTAGACTTTGCAATTTTCTCACTTCACTTGGCAGGTGTAAGATCTATTCTAGGGGCAGTAAATTTTATTAGAACTTTAGGCAATCTACGGGTATTTGGGATAATCCTAGATCGAATGCCCCTATTCGCCTGAGCTGTTCTTATTACTGCAGTCCTATTGTTATTATCGCTTCCAGTTCTGGCCGGGGCCATTACAATACTGCTTACTGACCGAAACCTTAATTCATCATTCTATGATGCCAGTGGGGGAGGTGACCCAATTCTTTATCAGCATCTATTT
>x205_HHKMOCQ02F07B8
TCTAGCCGGGAATCTTGCACACGCAGGAGCATCCGTCGACCTAACAATTTTCTCTCTCCACCTGGCCGGAATTTCCTCAATTTTAGGGGCAATCAACTTTATTACAACCATCGTCAACATAAAACCACCTGCCATCTCCCAATACCAGACCCCTCTGTCCGTGTGAGCTGTTTTAATTACTGCTGTACTTCTTCTCCTCTCACTTCCTGTCCTTGCTGCAGGAATCACAATGCTACTCACAGATCGAAACCTAAACACCACCTTCTTCGACCCTGCAGGTGGGGGAGACCCAATTCTTTATCAACATCTA---
>x207_HHKMOCQ02HHOW9
-CTAAGATCTAATTTAGGTCATAGTACAATAGGTGTAGAAATAATTATTTTCTCTCTACATATTGCTGGTGCAAGTTCTTTAATAGGAAGAATAAATTTTATTAGAACTTTAAGTAACATACGTAGAAAAATGATTTCTTTAGAACGTATTTCACTTTTCAATTGATCACTTTATATCACTACAATTTTATTAATCTTATCATTACCTGTTTTAGCTGCTGCTATCACAATGTTATTATTGGATCGTAATTTAAATACTTCATTTTTTGATCCTTCAGGAGGAGGGGATCCTATTTTATTCGAAACTTTATTT
>x208_HHKMOCQ02G7ZBO
TCTGGCCGAACGAACCTCCCACAGAGGCCCCTCAATCGACCTTGCCATTTTCTCCCTACACCTGGCAGGAGCCTCTTCCATTCTCGGGGCCGTGAATTTTATCACTACAGTGATCAACATACGATCTAAAGGACTTTCCTTTGACTCTCTGCCCCTCTTTGTTTGATCCATCTTCATCACTGCAATCCTCCTCCTACTCAGATTACCTGTTCTTGCCGGAGCAATCACCATGCTCCTAACAGACCGCAACTTCAACACTTCTTTCTTCGACCCTAATGGCGGCGGGGACCCTATTTTATTCCAACACCTGTTC
>x210_HHKMOCQ02F75QV
TCTAGCTAGAATAACCGCCCACAGGGGCCCATCAGTAGATCTTGCAATTTTCTCCCTTCACCTAGCAGGCATCTCTTCAATCCTCGGATCCATTAATTTTATTACAACATCACGTAATATACGACCTAAAGGCTGCTCTGCAGAACGAATCCCCCTCTTCGTCTGATCCTTGATCGTCACCACAATTCTTCTTCTCCTCTCCCTCCCAGTTCTCGCAGGAGCTATCACCATACTTCTTACAGACCGTAACCTTAATACATCATTTTTTGATCCCGCAGGAGGAGGGGACCCAATCCTCTACCAACACCTGTTT
>x211_HHKMOCQ02FOBNO
-------GGAAAAACTGGCCATGCAGGCATGTCTGTGGATATGGCGATATTCTCGTTGCACCTAGCGGGTGCGGGTTCAATTTTAGGTGCCGCTAACTTCATTACTACCATATTCAATATGCGTGCTCCAGGTATGACATTACATAAAATGCCTCTTTTTGTATGGGGTATTTTGATTACTGCCTTTTTATTGGTGTTGTCATTACCTGTTTTAGGTGGAGCCATTACTATGCTTTTGACAGATCGTAATTTTGGGACAGCCTTCTTCCGACCAGAAGGCGGAGGAGATCCAATTTTATTTCAGCATCTATTC
>x212_HHKMOCQ02FG74R
TTTATCAAGAAATATTTCTCATTCTGGTCCTTCTGTTGATTGTGTAATTTTTGCTTTACATTTAGCTGGAATTTCTTCAATTTTAGGATCAATTAATTTTATTACAACAATTTTGAATATACGTGTTGATGGATTATATTTAGATCGTGTAAGATTATTTGTTTGAAGAATTTTAGTAACTGTATTTTTACTTTTAGCTTCTTTACCAGTCTTAGCAGCTGCTATTACAATATTATTAACTGATCGTAATTTTAATACTTCATTTTTTGATCCTTGTGGTGGTGGTGATCCTATTTTATTTGAACATTTATTT
>x214_HHKMOCQ02FQZPX
CCTATCAAGTAATATTAGTCATGCAGGATCAAGTGTTGATCTAACCATTTTCTCCCTTCATTTAGCAGGTGTTTCATCAATTCTTGGTGCTATTAATTTTATTACCACATTTATTAATATACGCTCTCCAGCACTAACTCTCGATCGAATCCCTTTATTTGCTTGATCAGTAGCGATCACCGCCTTGTTGCTCCTTTTGTCCCTCCCTGTTCTAGCCGGAGCAATCACCATATTACTCACTGATCGGAATCTTAATACCTCATTCTTCGATCCAGCGGGAGGTGGTGATCCCATTCTCTATCAACATCTTTT-
>x215_HHKMOCQ02GF5CH
-------------------------------CCCGTAGACTCGGCAATTTTTTCATTACACTTAGCAGGCGTATCGTCCATTCTAGGGGCAGTAAATTTCATAACTACCATCATCAACATACGAGGAACCGGTCTTCAATGAGCCCGAATTCCTTTATTCATTTGATCCGTCTTTGTAACCGCTATCCTTCTACTCTTGTCTCTTCCAGTCCTAGCTGGAGCCATTACAATACTGTTAACAGACCGAAATCTAAACACTTCCTTCTTTGACCCAGCAGGAGGTGGGGACCCCGTCTTATACCAACATCTGTTT
>x216_HHKMOCQ02GXLUU
TCTATCAGGTGTACAAGCTCACTCAGGTGGATCAGTTGATTTAGCTATCTTTGCTCTTCACCTTTCAGGTATTAGCTCAATGCTGGGTTCAATGAACATCCTTACAACTATCCTAAACATGCGAGCTCCTGGAATGACTCTACACAAAATGCCACTATTCGTATGGGCTATGCTATTCCAATCAGTTATTATTATCCTAGCCGTTCCTGTACTAGCAGGTGGTCTGACAATGCTACTAACTGACCGTAACTTCAACACATCATTCTTCGACGCAGCCGGAGGTGGTGACCCAGTACTATACCAGCACATCTTC
>x217_HHKMOCQ02HJMG7
CCTTTCAGCAGCTATTGCTCACGCAGGAGCTTCTGTAGACATAGGGATCTTCTCCCTTCATCTAGCAGGTGTATCTTCTATTTTAGGAGCAGTTAATTTTATAACAACTGTTATTAACATACGTTATAAAGGACTCCGACTTGAACGGGTTCCCCTTTTCGTTTGAGCCGCTAAAATTACGGCCATCCTTCTTCTTCTTTCTCTCCCTGTTCTTGCAGGAGCCATTACAATGCTTTTGACGGATCGTAATCTAAATACAGCATTTTTTGACCCTGCTGGAGGAGGAGACCCAGTGCTTTACCAACACCTATTT
>x218_HHKMOCQ02IJB3B
CCTGTCAAATGCAGTTTATCATAGCGGGCCCTCTGTAGACCTGTCTATCTTTTCTCTTCACTTAGCAGGTGCCTCCTCTATTCTTGGTGCTTCAAATTTTATTACAACCCTTATAAATATAAAA------GGAGATAAGATTGACTATTTGAATCTTTTTTCTTGAACGATCTTAACAACCGTTTTCCTTTTACTCCTCTCCCTTCCTGTCCTCGCTGGGGCGATCACAATACTCCTCACAGATCGGAACTTAAACTCTACCTTTTTTGAAGTTAGAGGAGGAGGGGATCCTGTTCTCTACCAGCATTTATTT
>x219_HHKMOCQ02HFUP9
CCTGTCCGGGAACTTAGCCCACGCGGGAGCCTCCGTAGACTTAACTATTTTCTCCCTACACTTAGCGGGAGTCTCGTCAATTATGGGAGCACTAAACTTTATTACTACAGTAATTAATATGCAATCTAAAGGCCTACGATTAGAACGTATCCCTTTATTTGTTTGATCAGTTCTTGTCACGGCCATCCTTCTTCTACTAAGGCTCCCCGTTCTTGCAGGTGCTATCACTATACTACTTACAGACCGAAATATCAACACATCTTTTTTCGACCCTGCAGGAGGTGGAGACCCTATTTTATACCAACATTTATTT
>x220_HHKMOCQ02HAET9
TCTTTCTTCTTACTTAGCACATCCTACCTCTTCTGTTGACATAGGTATTTTTTCTTTACATTTGGCTAGAGTTTCTAGTATTTTAGGATCTATAAATTTTTTAGTTACTTTAAACAATATACATGCAAAAAGAATTAGGTTTTTTTCATATTCGCTTTTTTGTTGAGCTGTATTAGTAACTACTATTCTATTAGTATTATCGTTGCCTGTTTTAGCTGCTGCTATTACAATGTTACTTTTTGATCGAAACTTAAATACTACTTTTTTTGACCCTTCTAGAGGTAGAGATCCCATTTTATTTCAACATTTATTT
>x221_HHKMOCQ02JCD1M
TCTATCAGGGCCAATTGCTCACGGGGGAACATCTGTAGATTTAGCTATTTTCTCTCTTCATTTGGCAGGGATGTCTTCAATTCTGGGGGCAATTAATTTCATTACAACTATTTTTAATATGCGTTCCCCTGGAATCACTTTTGAGCGGTTAAGTTTATTTGTTTGATCTGTATTAGTAACGGCCTTCTTGCTTCTCCTTTCACTCCCTGTGTTAGCTGGTGCAATTACTATGTTATTAACTGATCGAAATTTCAATACTAGTTTCTTTGATCCTGCTGGAGGAGGAGACCCGATTTTGTACCAACACTTATTT
>x222_HHKMOCQ02JVPJD
-TTATCTAGCATACAGTATCACCCGGGGGCTAGTGTTGACTTGGCTATATTTAGCTTGCACATAGCCGGGGTGTCCTCGATAGCCGGGGCTGTTAACTTTATAACTACCGTTGTTAATATGCGCGCTCCTGGTGTATACATGCACAGGTTGCCCTTGTTTGCATGGGCTGTGTTTATAACTGCCTTCTTGTTGTTGCTTTCCTTGCCGGTTCTTGCTGGAGGCATAACCATGCTGCTTACTGACAGGAATCTAAATACGGCTTTTTTTGA-------------------------------------------
>x223_HHKMOCQ02IT8HU
--TAAGGAGATTAGTCGGGCATGCTGGTAAGTCGGTGGACCTGGTCATTTTTGCTTTGCATTTAGCGGGGGTTAGGTCTATCTTAAGAAGTATTAACTTTATATGTACCTTCTGAAACTGTCGGGGAGGAGAGATTGGCCTGGGGAAAGTTAGTCTTTTTGTGTGGAGTCTTTTTGTTGCGGCTTTTCTTTTAGTCCTTTCTCTTCCTGTTTTGGCCGGAGGCATTACTATGCTTCTTTTGGACCGTAACCTTAGGACTTCTTTTTTTG--------------------------------------------
>x224_HHKMOCQ02FU9UO
TCTCTCTTATGCCGACTCCCATAGTGGTCCCTCCGTAGACCTGGCTATCCTCGCCCTCCATATGGCTGGCATGTCCTCCCTCTTCGGCTCCATTAACTTCCTCACCACCCTCTTTAACATGAGAGCTCCTGGCCTATACCTCTACTCCATGCCTCTCTATAGCTGGACACTGCTAGTTACCTCGGTATTACTCCTACTTGCCGTCCCTGTCCTCGCCGGTGCCATCACCATGCTCCTTACTGACCGTAACCTCAATACGGCGTTCTATGACCATGCCTATGGTGGTGATCCTCTACTATACCAGCACTTATTC
>x225_HHKMOCQ02IIZHT
ACTAGCCTCTAACATCGCCCATAGAGGATCATCAGTAGACCTAGCAATTTTTTCACTACATCTCGCAGGGGTTAGGTCTATTCTAAGATCAATCAATTTCATAACCACAATCATCAACATACGACCGCGGAAAATAACAATAATAACTATCCCGCTATTTCTATGAGCAACGTTCATCACAGCATTATTACTGGTTCTTTCACTCCCAGTTCTTGCAGGGGCTATTACTATATTACTTACAGACCGAAATCTCAACACATCCTTCTTTGACCCAGCAGGTGGAGGGGACCCAATTCTTTATCAACATTTATTC
>x226_HHKMOCQ02FIPZ5
CTTGTCAGGAAACGTAGCACATGGTGGGGCTTCGGTAGATTTGGCAATTTTCTCCTTACATTTGGCCGGGGTGTCCTCTATTTTGGGGGCTGTTAATTTTATTACTACTGTGATAAATATGCGATGACAGGGAATGCAGCTTGAGCGTATGCCCTTGTTTGTGTGATCTGTTAAGATTACTGCTATTTTATTGCTTTTATCTCTTCCTGTGCTTGCAGGTGCCATTACTATACTTTTAACTGATCGAAACTTTAATACGTCCTTTTTTGACCCTGCTGGGGGAGGAGATCCA---------------------
>x227_HHKMOCQ02IC07G
TCTTTCATCAAATTTGGCACATGCGGGAGCGTCAGTAGATTGTGCTATTTTTTCTCTTCATCTTGCTGGTATCTCCTCTCTTTTAGGGGCAGTCAATTTTATTAGCACATTAGGAAATCTTCGCTCATTAGGGATAGGGTTGGACAACATGCCCCTCTTTGCTTGGTCTGTTTTAATTACAGCAGTCCTACTCCTGCTGTCCTTGCCTGTGTTAGCTGGGGCTATCACTATACTTCTAACTGATCGAAATCTAAACACAGCATTTTATGGTGTTAGAGGGGGCGGGGATCCCGTGCTTTATCAACACTTATTT
>x228_HHKMOCQ02G7K7K
TTTGAGAAATGAGTCTTTTCATTCAGCTGTAGGGCCTGACTTAATAATTTTTTCTCTTCATCTTGCAGGGGTCTCATCCATCATAGGAGCTCTAAATTTTTTAAGGACTAGAATAAGCTTACGAGCTAACGCGGAATGTTTCTCAACTGTGCCTTTAATGACATGGGCCTTAGCTGTAACAGCTATTTTGCTTATTCTTAGGTTACCAGTTTTAGCTGGAGCATTGACTATACTTTTAATGGATCGTAATTTTAATTCTTCTTTTTTTAACCCGG--------------------------------------
>x229_HHKMOCQ02I4N6J
TCTAAGAGGCCCTATTGCTCACGCAGGTGGTGGTGTTGATTTAGCTATTTTCTCTCTCCACCTAGCTGGTATTTCTTCTATTTTAGGGGCTGTTAATTTTATGACTACGGTCATTAACATGCGAGCTCCGGGAATTATTTGAGAGCGGTTGAATTTATTCGTTTGATCAGTGTTTATCACTACGGTACTTCTTCTTTTATCTCTTCCAGTGCTTGCGGGAGCTATTACTATGCTTCTAACTGATCGAAATTTCAACACAACTTTCTTCGATCCTACAGGTGGTGGTGATCCAATTCTTTACCAGCATTTATTC
>x230_HHKMOCQ02I636V
TCTATCAGGAGTGATCGCTCATGCTGGGCCAGCAGTAGATCTCGGGATTTTCTCTCTTCATCTTGCAGGAGTTTCATCTATTCTAGGGGCTGTGAACTTTATCACAACTGTAAAAAATATGCGTCCTAAAGGAATAACTATAGATCGAATACCTCTCTTTGTGTGAGCTGTATTTCTAACACCCATTCTATTATTATTGTCCCTTCC----------------------------------------------------------------------------------------------------------
>x231_HHKMOCQ02I7ULO
TCTAAGAAGTCATTTGTTCCACGGAGGTCCTTCTGTAGATTTCGCAATCTTTAGGCTACACTTAGCCGGGGTTTCCTCTCTCCTAGGAGCAATTAATTTTATTACAACAATTCTTAATTTACGAGTGTTAGGAATGATCCTTGAGCGAATACCTTTGTTCCCTTGGGCTGTCCTAGTCACAGCAGTCTTACTCTTGTTATCCCTGCCCGTCCTTGCCGGAGCCATCACTATGCTGTTAACAGATCGAAATCTCAACACTTCGTTCTACGACCCC---------------------------------------
>x232_HHKMOCQ02JPJRC
TCTGAGATCTAGTATTGCCCACAGAAGCTCCTCTGTAGATTTTGCAATTTTTTCACTTCATTTGGCCGGGGTTTCATCGCTCTTGGGTGCAGCTAACTTTATTAGAACCCTTGGGAATTTACGGACTTTCGGACTGTGAATAGACCAAATGTCATTATTTTGTTGATCTATTCTTATTACTGCGGTCTTGTTATTACTATCTCTGCCCGTATTAGCTGGGGCAATTACTATGTTGCTCACTGATCGAAATTTAAACAGAACATTTTACGACGTGTCAGGAGGAGGGGATCCTGTCTTGTACCAACATTTATTC
>x233_HHKMOCQ02IOUHE
-TTATCTAGAAACTCAGCTCATGGTGGAAGGTCTGTAGATTTCGCAATTTTCTCTTTACATTTAGCGGGGGTGAGGTCAATTCTCGGAGCTGTAAATTTTATTTCTACTCTAGGTAATTTACGAGTTTTCGGAATAGTTATGGACCAAATACCTTTATTTGCTTGAGCAGTATTGATTACAGCTGTCCTATTGCTTTTATCTCTCCCTGTCTTGGCAGGCGCTATTACTATACTATTAACGGATCGAAATTTAAATTCTTGTTTTTATGATACTGCTGGGGGGGG----------------------------
>x234_HHKMOCQ02F1RRA
----------------------------------------------------------------GCAGGAATCTCCTCAATTTTAGGAGCAATTAACTTTATCACCACAGTAGCCAATATACGATGAAAAGGCCTTCGATTAGAACGAATTCCTTTATTCGTATGAGCCGTAAATATCACTGTTATTCTCCTTCTCTTATCACTTCCAGTTTTAGCCGGAGCAATTACCATACTCTTAACTGATCGAAATGTTAACACATCCTTTTTCGATCCTAGAGGTGGAGGAGACCCAATCCTATATCAACACCTATTC
>x235_HHKMOCQ02HO1OB
ACTAAGTAGTATTCAATCTCACTCAGGTGGTTCTGTAGATCTTGCCATTTTTAGTCTTCACGTAAGTGGTGCTAGTAGTATTTTGGGTGCTATTAACTTTATTACCACTATTTTTAATATGCGTGGACCTGGTATGACAATGCACCGTCTACCTTTGTTTGTATGGGCAGTTTTGATTACAGCTTTCTTGCTACTTCTATCTCTACCTGTACTTGCTGGTGCAATTACCATGCTTCTAACAGACCGTAACTTCAATACCAGTTTCTTTGATCCTGCTGGTGGAGGAGACCCTATTCTATACCAACACCTATTT
>x236_HHKMOCQ02GAKSG
TCTTTCTGGGGCGTTGGCTCACGCCGGGGCTTCTGTTGATTTGGCCATCTTCTCGCTACATTTGGCCGGAGTAAGTTCTATTTTGGGGTCCTTGAACTTTATCACGACAGTGATCAACATACGCCCGGAAGGGATAACATGAGAGCGAGTGCCTCTATTTGTTTGAGCGGCCTTCATTACTGTGATCCTGCTACTATTGGCTTTACCAGTTTTAGCTGGGGCTATTACTATATTATTAACTGATCGTAATTTGAATACTGCTTTTTTTGACCCTAGGGGAGGAGGGGATCCAATCTTGTTCTCTCATTTATTC
>x237_HHKMOCQ02IJBKX
--TAAGTGGAAACCTTTCCCACTCAGGAGCTTCCGTAGACTACGCAATTTTCTCTCTTCACTTAGCAGGAGTTTCATCTTTGTTAGGAGCTGTTAATTTTATTAGCACTCTTAGAAATCTTCGAGTTTTTGGGATAATGCTAGACCGTTTACCTCTATTCGCTTGAGCAGTTTTAGTTACTGCTATTTTACTCCTTCTTTCTTTACCAGTATTAGCTGGGGCTATCACTATGCTGCTCACTGACCGAAATTTTAATACGTCTTTTTACGACCCAAGAGGGGGAGGAGACCCACTTCTTTACCAGCACTTATTT
>x238_HHKMOCQ02FLLDA
TCTTTCT---ACCTTAGGTCATCCGGGGGCAGCAGTCGACCTAGGAATTTTTTCTCTCCATCTAGCTGGTGTAAGAAGAATTCTTGGCAGCGCTAACTTCATTACAACCATTTACAATATACGATCAGTAGGACTATCAATAGAATACGTACCGTTATTTGCCTGATCCGTACTTCTTACTGCCATCCTTCTTTTATTATCTTTACCTGTTTTAGCTGGAGCAATCACTATGCTATTAACCGATCGAAATTTCAATACTACCTTTTTCGACCCTGCAGGAGGAGGTGACCCAATTCTTTATCAACATTTGTTC
>x239_HHKMOCQ02FOQZ4
TCTAAGCTATGCTGAAGCTCACTCTGGTCCTGCTGTAGATATGGCTATCCTCAGTCTTCACTTGTCTGGCCTAAGCTCTATCCTTGGTGCTATTAACTTCATCACTACTATCCTGAATATGCGTGCTCCTGGCTTAACTCTCTATGACATTCCTCTGTTCTGCTGAACTATCCTGATAACTGCTGTATTGCTTCTCCTGGCTGTTCCTGTGCTTGCTGGTGGTATCACTATGCTGCTTACTGATAGGAACTTCAGTACAGGCTTCTATGATAGTGCTGTCGGTGGTGATCCTTTACTCTTCCAACACCTGTTC
>x240_HHKMOCQ02F5LCA
TTTATCTGGAAATTTAGCTCATATAGGGGCTTCCGTGGACTTAGCTATTTTTTCATTACATTTAGCTGGAGTTTCTTCTATCTTAGGAGCCGTTAATTTTATTACTACTGTTATTAATATACGTTGACAGGGTATACAATTAGAGCGAATACCATTATTTGTTTGATCTGTTAAAATCACTGCAATTCTATTGCTTTTATCGTTGCCAGTTTTAGCTGAGGCTATTACTATGCTATTGACAGATCGTAACCTAAACACAGCTTTTTTTGACCCAGCAGGTGGTGGGGATCCTATTTTATATCAACACCTCTTT
>x241_HHKMOCQ02FZCOM
--TAAGATCTACCTTGGGGCACCCTGGGATCTCTGTAGACTTGGCAATTTTTTCTTTACACCTGGCAGGGATTTCTTCCCTATTAGGAGCTGTAAATTTCATTAGCACCCTTCAAAACTCACGATCTTTTGGTCTCTTACTTGACCGAGTCGACTTATTTCCATGATCTGTACTTATTACTGCTATCCTACTTTTACTTTCACTCCCTGTACTAGCAGGAGCAATCACTATACTGCTAACCGACCGCAATTTAAACACAACATTTATGACCCGGCGGGGGGGCGGGGGACCTA--------------------
>x242_HHKMOCQ02I0B2J
GTTAGCTTCAAGGTTAGCGCATAGAGGTCCTTCCGTTGACTTAGGTATCTTTTCTTTACATTTAGCAGGAGCTTCTTCTATTTTAGGTGCTGTTAATTTTATTTCTACTATTTTGAACATACGAGTTAAAGGTATAACCTTAGATAAAACACCTTTATTTGTCTGATCAGTTTTTTTGACTGCGATCTTACTTCTCCTATCTTTACCTGTTTTAGCCGGAGCTATCACAATATTACTAACAGATCGTAATTTGAATACAACCTTTTTCGAACCAAGAGGAGGAGGAGATCCTGTGCTCTATCAACACCTTTTT
>x243_HHKMOCQ02J3RBM
-CTGTCGACAAATATTGCCCACGCGGGGGCCTCCGTCGACCTCGGAATTTTCTCACTTCACCTGGCGGGTGTCTCGTCAATCCTGGGGGCAATCAACTTCATAACCACTGCCATTAATATGCGCCCCGCGGGAATAATTTTTGATCGGATGCCCCTCTTTGCCTGGTCTGTCTTCTTGACGGCCATCCTCCTACTCCTATCCCTGCCCGTTCTGGCCGGCGCGATCACTATACTACTCACCGACCGTAACCTAAACACATCCTTTTTTGACCCCGCCGGGGGTGGCGACCCCGTCCTCTACCAACATCTATTC
>x244_HHKMOCQ02JQ226
TCTCAGATCTAATCTCGGCCATAGAGGTCCTTCCGTAGACATGGCTATTTTTTCTTTACATTTGGCTGGGATTTCATCCCTATTAGGCGCCGTAAATTTCATCACGACTATCCAAAACCTTCGCGTGCTTGGAATCACCCTAGAGCGCATAAGATTGTTCCCCTGAGCAGTTTTCCTGACCGCCATCCTTCTCCTTCTCTCCCTTCCCGTATTGGCCGGCGCAATCACCATGCTTTTGACCGATCGTAACTTGAATACAACCTTTTTCGACCCGGCTGGGGGTGGCGACCCTGTTTTATACCAGCACTTGTTC
>x245_HHKMOCQ02IH0P0
-CTTTCTAGCATAAAAGCCCATTCAGGAGGTTCAATTGATTTAGCCATTTTTAGTCTCCACCTTTCTGGGGCAGCCTCTATTTTAGGGGCTATAAATTTTATTTGTACAATAACGAATATGAGATCAAAAAGCGTACCTTTTCATAAATTACCTTTGTTTGCATGGGCAATTTTTATAACCGCTTTTTTACTTTTACTAGCTTTGCCTGTGTTAGCCGGTGCAATAACTATGTTATTAACCGATCGTAATTTTAACACTACTTTTTTTGACCCTGCGAGAGGAGGTGATCCGGTTTTATATCAACATCTTTTT
>x246_HHKMOCQ02HAGI9
CCTCTCAGCAGGAATTGCCCACTCCGGGCCTTCTGTTGATCTCGTTATTTTCTCACTTCACCTGGCCGGAGCATCATCAATTATAGGTTCAATTAACTTTATTACCACCATTATAGTAGCTCGAAGAACACCTCATACATTACCCCGCACAGCTTTATTTGTATGATCAGTAAAAATCACTACAGTGCTATTACTATTATCCCTACCAGTATTGGCAGGAGCGATCACCATACTACTAACAGACCGAAATGCTTCAACATGCTTCTTTGACCCTAGTGGAGGTGGAGACCCTGTATTATTCCAACACTTATTT
>x247_HHKMOCQ02HE9DU
AAGCACTTCTTTCATGAGTTTATCACCTTCAAGTACAGGAAATCTTATCTTTGGATTATTAATCTCAGGTATATCCTCATGTCTCACATCTCTTAACTTTTGGACAACAATTCTAAATCTGAGATCTTATTATCTCACATTAAAGACTATGCCATTATTCCCTTGAGCTCTCTTGATTACAGGAGGAATGCTTTTATTAACATTACCAATCTTATCAGGAGCTCTTCTAATGGTCTTGGCTGATCTTCATTCTAATACACTTTTCTTTGATCCAATCTTTGGAGGAGATCCTATATTCTATCAACACTTATTT
>x248_HHKMOCQ02G7A5L
-CTCTCCTCGAATCTTGGTCACTCAGGACCATCCGTTGATCTTGTTATCTTCTCTCTTCATCTTGCCGGTGCTTCCTCCATCCTCGGCTCAATCAACTTTATTTCTACTATTATTGTTGCACGCAGCGAGCCCCATAATATGGAACGTGTATCCCTTTTTATTTGATCTGTTAAAGTTACTACAGTCCTTCTTCTACTTTCCCTTCCTGTACTTGCAGGGGCAATTACTATACTTCTTACTGATCGTAATACTAGAACCTGTTTTTTCGACCCTAGAGGAGGTGGAGATCCCGTTCTCTTTCAACACCTTTTT
>x249_HHKMOCQ02HAJ7B
CCTTGCCGCTAACATTGCGCATGCAGGCACTAGAATTAATCTCTCAATCTTCTCCCTCCACCTCGCAGGGGCCTCATCCATCCTCGGTGCCATCAACTTCATCACTACCATCCTCAATATGCGAACCCCTGGTATAACTTTCGAACGTATCCCTCTCTTTGTTTGATCCGTGGGCATCACCGCACTCCTCCTTCTCCTTGCTCTCCCCGTCCTTGCAGGCGCCATCACTATGCTTCTCACCGGCCGCAACCTTAACACCACTTTCCTTGACCCCGCTGGGGGAGGTGACCCCATCCTCTTCCAACACCTCTTC
>x250_HHKMOCQ02GTMVK
ATCTACTTCATTGATGGCTTTATCACCTATTTCAGTAGATCAAATGATTGTAGCATTAGCTCTAGCTGGTATTTCTAGTCTGTTATCCTCATTAAATTTTGTAACAACTACTTGGTTTTTA---GGATTCTGTATGAATGATAAAGCAAATGCTGTATTTGTATATGCTATATTATTTACTGCTATTATGTTAATTTGTACTTTACCTATTTTAACAGCAGGATTACTAATGATCGTATTTGATTTACACCTAAATACTCATTTCTATGATCCATTCTTTAATGGAGATCCAGTATTATATCAACATTTATTC
>x251_HHKMOCQ02GAF4J
TCTTTCTTCTAACATTGCCCATTCTGGCAGAAGAGTGGACTTCGCAATTTTTTCTTTACACCTTGCTGGCGTTAGGTCAATTTTAGGCGCCGTAAATTTTATTAGAACTCTTGGAAACTTACGAGTTTTCGGAATGATTCTTGACCGAATACCTCTGTTTGGATGGTCGGTAATAATTACAGCAGTGCTTTTACTGCTATCACTTCCTGTGTTAGCCGGTGCAATTACTATGCTTCTCACAGACCGTAACCTAAATTCTTCTTTCTACAGAAGTGGCGGTGGAGGAGACCCAATTTTGTACCAACATTTATTT
>x252_HHKMOCQ02GEZ0K
TTTAAGCGCGGTTCAAAGCCATTCAGGAGGGGCCATAGAACTATGTATATTATCACTTCATATTGCAGGTGCGAGTTCAATCTTGGGAGCCGTTAATTTTATAGTAACCATTTTGAATATGAGAAATCCTGGACAAGGTTATCACAAAATGCCCTTGTTCGTATGATCAATTTTAATTACGGCCGTATTATTACTGTTAGCAGTGCCTGTGCTTGCAGGTGCTATCACCATGTTACTGACCGATCGAAACTTCAATACAATGTTTTTCGACGCAAAAGGTGGGGGAGATCCTATACTATACCAGCATTTATTT
>x253_HHKMOCQ02GNU7J
ATTATCTAGTAATGTGGCTCACGCAGGAGGTTCGGTAGACTTTGCAATTTTTTCTCTTCATCTTGCGGGAGTAAGATCTATTTTAGGGGCAGTAAATTTTATTAGGACTTTAGGAAATTTACGAGTTTTCGGGATACTTTTAGACCGAATCCCATTATTTGCTTGATCTGTCTTAGTCACCGCAATTCTTTTATTATTATCCTTACCAGTTTTAGCTGGTGCCATTACTATATTATTAACAGACCGTAATTTAAATACGTCTTTTTACGATGTAGGAGGTGGTGGAGATCCAATTTTATACCAACATTTATTT
>x254_HHKMOCQ02GKQTF
ATTAGCTAGAAACATCGCTCACTCAGGAGCCTCAGTGGATCTAACAATCTTTTCTTTACATTTAGCGGGAGCCTCATCCATTTTAGGAGCTATTAATTTTATATCTACAGTAATTAATATACGAGGGAAAAGACTAACCTTCGACCGTCTACCTTTATTTGTATGAAGAGTATTTGTAACTGTAATTTTATTACTATTATCACTTCCAGTTTTAGCAGGTGCTATCACCATACTACTTACTGACCGAAACTTAAATACATCGTTTTTTGATCCTACTGGGGGTGGAGATCCTATTTTATATCAACATTTATTC
>x256_HHKMOCQ02JFV0C
ATTGTCTGGTCCTATTGCACATGGATCATGTGCAGTTGATTTAGCTATTTTCTCACTTCATTTGGCAGGTATGTCTTCTATTTTAGGAGCTATTAATTTTATTACTACTATTATTAATATACGTGCACCTGGAATTACTTTTGAACGACTTAGTCTGTTCGTTTGATCGGTGTTTGTTACTGCCTTCTTACTGCTCCTATCCTTGCCTGTGCTAGCTGGTGCTATTACTATACTCCTTACAGACCGTAATTTTAACACCAGTTTCTTCGACCCAGCTGGGGGAGGGGATCCTATTTTATATCAACATCTTTTC
>x257_HHKMOCQ02IT4U0
TCTTGCAGGGAACCTGGCACATGCAGGCGCATCCGTCGACCTAACTATTTTCTCTCTCCATTTAGCAGGGGTTTCATCAATTCTAGGTGCAATTAACTTTATCACCACCATTATTAACATAAAACCCCCAGCTATCACACAATACCAAACGCCTTTATTCGTATGAGCAGTGCTGGTGACAGCAGTATTACTGCTTCTCTCCCTACCAGTGCTAGCGGCGGGTATTACAATGCTTTTAACTGATCGAAACCTTAACACAACATTCTTTGATCCAGCTGGAGGCGGTGACCCAATTCTATACCAACACCTG---
>x258_HHKMOCQ02HC2JE
TTTATCAGGTCCTCTAGCCCACTCTGGTCCCTCAGTAGACTTAGCTATATTCAGTCTTCATGTAGCCGGTGCTTCATCAATAATGGGTGCTCTAAACTTTATAACTACCATTTTTAACATGAGAACCCCAGGCATGAACTTCGAAAGACTTCCCTTATTTGTATGATCCATTTTAATAACAGCCTTCCTTTTATTGTTATCTTTACCTGTCTTAGCAGGAGCAATAACTATGCTTTTAACTGACAGAAACTTTAACACTACATTTTTTGATCCTTCAGGAGGAGGAGACCCTATTTTATATCAGCACTTATTT
>x259_HHKMOCQ02H1G0G
-TTAAGAAGGAATCTTGGCCACTCAGGTGGTTCTGTAGACCTTGCAATTTTTTCCCTACATCTTGCTGGTGTGTCTTCTATTTTGGGAGCAATTAATTTTATTACTACAATTATTAATATGCGTTGGCACGGATATCAGTTTGAACATTTGCCTTTGTTCGTGTGATCTGTTAAGATTACGGCAATTTTTTTGTTATTGTCCCTTCCTGTTTTAGCGGGTGCAATTACTATGCTTTTGACTGACCGTAATTTTAACACTTCATTCTTTGATCCCTGTGGAGGGGG----------------------------
>x260_HHKMOCQ02FTWNT
ACTATCAAGAAATATAACCCATGCAGGGCCCTCTGTAGACCTTGCCATCTTTTCCCTTCATCTAGCAGGAGCATCCTCAATTCTAGCATCCTTAAACTTTATTACAACTACCATAAATATGCGAACAGAAGGAATAATTATAGAACGAGTTCCCCTATTTGTCTGGTCAGTTCTAGTAACAGCTATTCTTCTGCTCCTATCCCTACCTGTACTTGCAGGAGCCATCACAATACTTCTTAC-------------------------------------------------------------------------
>x261_HHKMOCQ02JWPFH
TTTGTCTGCTGAAATTGCGCACAGAGGGGCCTCTGTAGATTTAGCAATTTTTTCACTACACCTAGCAGGTGCCTCCTCTATCCTAGGGGCTATTAACTTTATCTCCACCACCATTAATATACGAGCCCCCAACATAACCCTAACACAAATACCTTTATTTGTCTGATCAGTTTTCATCACAGCAATCCTTCTATTACTATCACTGCCAGTTCTAGCCGGAGCTATCACCATACTACTCACAGACCGAAACCTTAACACAGCTTTTTTCGACCCCGCAGGAGGGGGTGACCCCATCCTATACCAACACCTATTC
>x262_HHKMOCQ02HSXLN
TCTTTCTGGTAATCTTGCCCATGCTGGAGCATCAGTAGATTTAGCCATTTTTTCCCTCCACTTAGCAGGGATTTCATCCATCTTAGGGGCCGCAAATTTTATTACAACAGTAATTAATATACGCTGACAAGGAATAAAATTTGAGCGCCTACCTCTTTTTGTATGGTCAGTAAAAATTACAGCCATTCTTTTACTTCTCTCACTCCCAGTACTAGCCGGAGCTATTACTATACTCCTAACAGATCGAAATTTTAACACATCATTTTTCGACCCAGCAGGGGGAGGAGATCCTATTCTATACCAACATTTATTC
>x263_HHKMOCQ02F1Y7Z
TCTTAGAAGAAACGTAGCCCATTCAGGCCCTTCCGTAGATTTTGCTATTTTTGCTCTTCATCTTGCAGGGGTCTCATCTCTCTTGGGTGCCGTAAATTTCATCAGCACTTTCTCCAACCTACGTACTTTAGGCATATTATTAGAGCGTGTGCCTCTTTTTGGCTGGGCTGTACTAATTACTACAATTTTACTCCTCCTCTCTCTCCCAGTTCTAGCGGGGGCTATTACGATATTACTGACAGATCGGAACTTAAATACTTCCTTTTATGATTCCAACGGAGGGGGGGACCCTATTCTATATCAACATTTATTT
>x264_HHKMOCQ02JZVVZ
ACTGTCCGGCAACCTAGCTCACGCGGGGGCCTCCGTTGACTTAACCATTTTTTCCCTCCACTTAGCGGGTATTTCCTCTATTCTGGGGGCAATCAACTTCATCACTACAATTATTAACATGAAACCGCCTGCTATTTCCCAATACCAAACCCCTCTTTTTGTGTGGGCCGTACTTATTACTGCCGTTCTGCTCCTTCTATCTCTCCCTGTGCTGGCCGCCGGGATCACAATGCTTCTAACCGATCGAAACCTAAACACTACTTTCTTCGATCCTGCAGGCGGAGGCGATCCCATTCTCTA-------------
>x265_HHKMOCQ02F1HTF
-TTAGCTGGGAATCTGGCTCACGCTGGTGGGTCTGTGGATCTTGCAATTTTTTCTTTACACCTAGCCGGTGTTTCTTCAATTTTAGGTGCTGTAAATTTCATTACAACTATTATTAATATACGATGACGAGGAATGCAGTTTGAGCGGCTTCCTCTATTTGTATGATCGGTGAAAATTACCGCGGTGCTTCTCCTCCTGTCACTACCTGTGCTAGCGGGAGCAATCACGATGTTGTTAACAGATCGAAATTTTAATACAGCGTTTTTTGACCCAGCGGGAGGTGGAGATCCTATTCTTTATCAGCACCTCTTC
>x266_HHKMOCQ02F2XC6
ACTGTCGGCAGGAATCGCCCATGCAGGAGCTTCCGTTGATATGGGAATCTTCTCTCTACATTTAGCGGGAGCATCTTCGATCCTAGGAGCAGTAAACTTCATTACAACAGTTATCAACATGCGATCAAGAGGAATGACTATAGACCGTATACCACTTTTCGTATGAGCAGTATTTATTACTGCAATTCTGCTTCTACTATCTTTACCAGTTCTTGCCGGTGCTATTACTATACTACTAACTGATCGAAACCTAAATACCTCATTCTTCGACCCGGCTGGAGGGGGAGATCCGGTACTGTATCAACACCTATTC
>x267_HHKMOCQ02HY0QO
TTTAGCAGGGATTCAAGCTCATTCAGGAGGTTCTGTTGATTTAGCAATTTTCTCTCTTCATTTAGCCGGAGTTTCGTCGATTCTTGGTGCAATTAATTTTATTGTAACAATTATGAACATGCGAGCTCCAGGAATGACTGCTCACCGAACTCCTTTATTTGTATGAGCTGTATTTATTACAGCTTTCTTACTTTTATTGTCTTTACCGGTTTTAGCAGGAGCCATTACAATGCTTTTAACAGATCGTAACTTTAATACGTCATTCTTCGACCCTAA-------------------------------------
>x268_HHKMOCQ02HKXX9
ATTAGCTGGTAATCTTGCCCATGCCGGAGCATCAGTAGATCTAACTATTTTCTCCCTTCATCTAGCAGGGGTTTCATCAATTCCGGGGGCTATTAACTTCATTACTACGATCATTAACATGAAACCGCCCGCAGTCTCAATATACCAAATCCCACTATTTGTTTGAGCCGTATTAACTACAGCTGTTCTTCTCCTTCTTCCCCTCCCAGTCTTAGCTGCTGGAATTACAATACTTCTTACAGATCGAAACCTAAACACCGCCTTCTTCGACCCAGCAGGAGGAGGGGATCCAATTCTTTATCAACACTTA---
>x269_HHKMOCQ02FY8F3
ATTGGCTGCT---ATTGCCCACGCTAGTGCGTCTGTAGACCTAGGTATTTTTTCATTACATCTAGCAGGTGTTTCATCTATTCTAGGAGCTGAATATTTTATAACAACTGTAATTAATATACGACCGCAAGGAATAACAATAGATTGAATATCTTTATTTGTGTGAGCAGTTTTTATTACTGCTATTTTACTACTTTTATTGTTACCAGTATTAGCTGGTGCTATTACGATACTATTAACAGATCGTAATTTAAATACTTCTTTCTTCGATCCTGCGGGAGGGG-----------------------------
>x270_HHKMOCQ02I9GNQ
-CTTGCAAGTGGTATTGCCTATGCGGGAGCTTCAGTGGACCTAGGAATTTTTTCTCTACATTTAGCAGGAGTTTCATCCATTCTAGGAGCTGTAAACTTTATTACTACAGTAATCAATATACGAGCAACAGGAATAACTGTAGACCGCAAACCCCTATTTGTATGAGCTGTATTCTTAACAGCAATTCTTCTTTTATTATCATTACCAGTATTAGCCGGAGCTACTACAATACTTCTAACAGACCGTAACTTAAACACATCTTTCTTTGATCCAGCAGGAGGGGGGGATCCAATCCTTTACCAACACTTATTT
>x271_HHKMOCQ02GRAAA
GTTATCTTCTATTGAGTATCATTCTGGTCCTTCGGTAGATTTAGCTATTTTTAGTTTGCATTTAGCAGGTGTATCTTCTTTAATGGGTGCTATTAATTTTATTACTACTATAGTAAATATGCGTGTTCCTGGTATGAGGTTAATTGAAATGCCTTTGTTTCCATGAGCTATTTTTGTAACTGCATTTTTATTATTGTTATCTTTACCTGTGTTAGCTGGTGCTATTACAATGTTATTGACTGATCGTAACTTTAACACTACTTTTTTTGATCCATCTGGGGGTGGTGATCCTACCCTTTATCAGCATTTATTT
>x273_HHKMOCQ02G1LC3
TTTAGCAGCTGCTATCGCTCATGCAGGAGCTTCAGTAGATTTAGGCATCTTTTCTCTTCACTTGGCTGGTGTTTCCTCTATTTTAGGAGCTGTTAATTTTATAACCACAGTTATTAATATGCGTGCTTTTGGTATAACTATAGACCAAATACCTTTATTTGTTTGAGCCGTGTTTATTACAGCCATTTTACTCCTACTTTCTCTGCCTGTTCTTGCTGGAGCGATTACAATATTATTAACTGATCGTAACCTAAATACTGCTTTTTTCGACCCTGCTGGAGGTGGCGACCCTATTTTATACCAGCACTTATTT
>x274_HHKMOCQ02HL75A
TTTAAGTTCTATTCAAAGTCATTCTGGTGCTGCAGCAGATTTAGCTATTTTTAGTTTACATTTATCGGGGGCCGCTTCTATTTTAGGAGCTGTAAACTTCATATCGACAATTTTAAATATGCGCAATCCTGGTCAAAGTATGTATAGAATGCCTTTATTTGTTTGATCCATATTTGTGACAGCGTTTTTACTTTTATTAGCGGTACCCGTTTTAGCAGGTGCAATAACAATGCTCTTGACGGACCGTAATTTTAATACATCGTTTTTTAACCCAGCAGGAGGAGGTGACCCCATTTTATATCAACACTTATTT
>x275_HHKMOCQ02JE59J
TTTAGCTTCATCTATTGCTCATGCAGGAGCCTCAGTTGATATAGGTATTTTCTCTCTTCATCTGGCAGGAGTCTCTTCAATCTTAGGAGCTGTTAATTTTATAACTACTATTATTAATATACGATCCTTTGGTATAACTATAGACCAAATACCTTTGTTCGTTTGAGCAGTGTTTATTACCGCCATTTTGCTTCTTCTTTCCCTTCCTGTTCTAGCAGGAGCAATTACCATACTTTTAACAGATCGAAATCTAAATACATCCTTTTTTGATCCTGCTGGAGGAGGTGATCCTATTCTCTATCAACATTTGTTT
>x276_HHKMOCQ02G8GB8
ACTAGCCAGAGTAACGGCCCACAGTGGCCCATCGGTAGACCTCGCCATCTTCTCCCTCCACTTAGCAGGGGTTTCCTCGATCCTTGGATCAATTAACTTCATCACCACATCACGTAATATACGACCAAAGGGTTGCTCAGCAGAACGAATCCCTCTCTTTGTCTGATCCTTAATTGTCACCACAATCCTCCTACTACTCTCCTTACCAGTCCTAGCTGGAGCCATCACCATACTACTAACGGACCGAAATCTAAACACATCATTCTTCGACCCAGCTGGAGGCGGAGACCCAATCCTCTATCAACACTTATTC
>x277_HHKMOCQ02JOJP0
ATTATCTAGAAATATCGCTCACGCAGGAGGTTCAGTTGACTTCGCAATTTTTTCACTGCACTTGGCAGGTGTTAGCTCTATTCTAGGAGCTGTAAATTTTATTAGAACATTAGGTAACCTACGAGTTTTTGGCATATTTCTCGACCGGATGCCCCTTTTTGCATGATCTGTGTTGATCACAGCAGTATTATTACTGCTCTCGCTACCTGTTTTAGCTGGAGCAATCACAATACTGTTAACAGACCGAAATTTAAACTCCTCGTTTTA----------------------------------------------
>x278_HHKMOCQ02HG446
TTTGTCAGGTAACTTGGCGCATGCTGGAGGTTCAGTAGACTTAGCGATTTTTTCACTACATTTGGCTGGAGTTTCCTCAATCTTAGGGGCTGTGAATTTTATTACAACTGTAATAAACATGCGGTGACAGGGAATGCAGCTAGAGCGGCTACCTCTGTTTGTGTGATCCGTAAAAATTACTGCAATTTTGCTGCTTCTATCTTTACCTGTATTAGCTGGAGCAATTACTATACTTTTGACCGACCGTAATTTTAATACGTCGTTTTTTGATCCTGCGGGGGGAGGTGACCCAATTTTATACCAGCATTTATTC
>x279_HHKMOCQ02H6S05
GTTATCTGGGATTCAAGCTCATTCTGGGGGTTCAGTAGATTTGGTTATATTTAGTTTACATTTAGCTGGGATCTCTTCTATATTGGGGGCTATGAATTTTATTACCACTATAATAAATATGAGGGCACCGGGAATAACAATGGATAGAATGCCATTATTTGTTTGGTCTATTTTAGTAACTGCGGTGTTATTGTTACTATCTTTACCTGTATTAGCAGGTGCAATAACGATGTTATTAACTGATAGAAACTTTAATACTGCTTTTTTTGACCCTGCAGGAGGGGGAGACCCTATTTTATATCAGCATTTATTT
>x280_HHKMOCQ02F61FU
-TTATCCGGGAATTTAGCCCACGCAGGAGCTTCTGTAGACTTAACTATCTTCTCCTTACACCTAGCAGGAATCTCTTCAATCCTTGGAGCAATCAATTTTATTACAACTATTATTAACATGAAACCCCCTGCCATTACCCAATACCAAACGCCCCTATTCGTGTGGGCTGTCCTAATCACCGCTGTTCTCCTCCTCCTTTCCCTTCCAGTCCTAGCTGCGGGCATCACCATGCTCCTAACAGACCGAAATCTAAACACTACATTTTTCGACCCTGCAGGAGGAGGAGACCCAATCCTTTATCAACACTTA---
>x281_HHKMOCQ02IHFR4
TTTGGCAAGTATTCAGGCGCATTCAGGTGGGTCAGTTGATATGGCAATATTTAGTTTGCATTTGGCCGGAATTTCTTCAATATTGGGTGCAATGAATTTTATCACTACAATATTTAATATGAGGGCTCCAGGGATAACAATGGATCGAATGCCGTTATTTGTGTGATCTATTTTAGTAACCGCTTTTTTATTATTACTATCTTTGCCTGTGTTAGCAGGTGCTATTACAATGCTTCTTACAGATAGAAATTTTAATACGGCGTTTTTTGATCCTGCAGGTGGAGGTGACCCAATTTTATATCAACATTTATTT
>x282_HHKMOCQ02I44QF
GCTAGCGGGTAATTTAGCCCATGCCGGGGCATCCGTAGACTTAACTATCTTCTCCCTCCACCTCGCAGGGATTTCTTCAATTCTTGGAGCCATCAATTTCATTACAACCATCATTAACATGAGACCCCCTGCTATTTCACAGTACCAGACTCCTCTATTTGTATGGGCAGTCCTGATTACTGCTGTCTTGCTCCTTCTCTCTCTTCCGGTTCTTGCTGCCGGAATTACAATGCTCCTCACAGACCGAAACTTAAACACCACCTTCTTCGACCCTGCAGGAGGAGGAGACCCAATTCTCTACCAACATCTA---
>x283_HHKMOCQ02GYPHG
---AAGTTCTATTCAAAGCCATTCTGGAGCAGCTGTTGACTTAGCAATTTTTAGTTTACATATAGCGGGAGCATCTTCAATTTTGGGGGCCATAAATTTCATTTCAACCATTTTAAATATGCGTGATCCAGGACAGAGTATGTATAGAATGCCGTTGTTTGTTTGATCAATTTTTGTTACAGCAATTTTACTTTTATTAGCAGTTCCTGTATTAGCAGGAGCTATTACAATGTTACTAACAGATAGAAACTTTAATACGTCTTTTTTTGACCCAGCGGGAGGTGGAGATCCTATTTTATATCAACATTTATTC
>x285_HHKMOCQ02IZVO1
TTTAGCAGCAGCAATTGCTCACGCAGGAGCCTCTCTTGATTTAGGGATTTTTTCTCTGCACTTAGCGGGTGTTTCTTCTATTTTAGGAGTAGTTAATTTTATGACCACTGTTATTAATATGCGTCCTAAGGGAATAACTGTAGACCGTATACCTTTATTTGTTTGAGCTGTTTTCATCACGGCCATTTTACTATTACTATCCTTACCTGTTTTAGCAGGGGCTATTACAATACTTTTAACTGGTCGGAATTTAAATACCTCTTTTTTTTTTTTATCCTG----------------------------------
>x286_HHKMOCQ02IMM7V
TCTAGCCGGTAATCTAGCACATGCGGGGGCATCTGTAGACCTCACTATTTTCTCCCTACATCTCGCAGGGATTTCCTCAATTCTTGGGGCTATCAACTTTATTACAACAATTATTAACATGAAACCCCCAGCCATCTCCCAATACCAGACACCTCTATTCGTATGAGCTGTGCTAATTACCGCCGTTCTACTCCTTCTCTCACTTCCTGTCCTTGCTGCCGGAATTACAATGCTACTTACAGATCGCAACCTAAACACCACCTTCTTCGACCCTGCAGGCGGAGGGGACCCTATCCTGTATCAGCACCTG---
>x287_HHKMOCQ02GTQVW
ACTAGCCGGAAATCTTGCACACGCGGGTGCATCCGTTGATCTGACAATTTTCTCCCTTCACTTAGCAGGAATCTCTTCGATCCTAGGGGCAATTAACTTTATCACAACTATCATCAACATGAAACCCCCTGCCATCTCCCAATACCAGACCCCCCTCTTCGTGTGAGCTGTTTTAATCACTGCCGTACTGCTTCTTCTCTCACTTCCTGTTCTCGCTGCAGGAATCACAATGCTATTAACAGATCGAAATCTAAACACTACCTTCTTCGATCCTGCAGGCGGAGGAGACCCCATCCTTTATCAACACCTA---
>x288_HHKMOCQ02G8BKE
TCTAGCAGGAAACCTAGCCCACGCTGGAGCATCTGTTGACCTAACAATTTTTTCACTCCATCTAGCAGGAATTTCATCAATTCTAGGGGCGATTAACTTTATTACAACAATTATTAATATAAAACCTCCTGCAATTTCACAGTACCAAACCCCACTTTTCGTGTGAGCAGTTCTTATTACAGCAGTTCTTCTGCTTCTCTCTCTTCCCGTTCTTGCAGCAGGGATCACTATACTTCTTACAGACCGAAACTTAAACACAACATTCTTTGACCCTGCCGGAGGAGGTGACCCAATTCTTTACCAACACTTA---
>x289_HHKMOCQ02HZQ5B
CTTAGCTAGAAATGTAGCTCATGCAGGTCCTTCTGTCGACATGGCTATTTTTTCTCTTCATTTAGCAGGGCTTTCATCTATTGCTGGTGCTATTAATTTTATTACAACTATTTTTAACATACGTTGAAGGGGAATAACAATAGAAAAGGTTTCTTTATTTATCTGATCAATTTTAGTTACTACGATTTTATTGCTTTTGTCTTTACCTGTGTTAGCAGGGGCCATTACAATGCTTCTTTTAGATCGAAACTTTAATACATCCTTTTTTGACCCTGCAAGAGGGGGAGATCCTGTACTTTATCAACATTTGTTT
>x290_HHKMOCQ02F6FBE
TTTATCTGGATTACAGAGTCACAGTGGACCTAGTGTAGATCTAGCCATTTTTGCTTTACATTTATCAGGTATAAGTAGTTTACTGGGAGCAATGAATTTCATAACAACTATATTAAATATGGGAAGTCCTGGTATAAGACTGCATAAATTGGCTTTATTTGGATGAGCCGTGGTAATAACAGCGGTTTTATTATTATTATCATTACCCGTATTAGCCGGAGCAATAACAATGGTTTTAACCGATCGTAATTTTAATACATCATTTTTCGAAGTAGCAGGAGGAGGAGACCCTATATTATACCAACACCTATTC
>x291_HHKMOCQ02G59IH
CCTTTCAACTGAGGTGGGACATGCCGGGTGTTCAGTAGATTTCACCATTTTCTCTCTTCACTTGGCGGGGGTGTCATCCATCCTGGGGGCTATTAACTTTGTAGCCACTATCTACAATATACGGATTATAGGAGTGAAAGGAGAGCAAGTACCTTTATTTCCTTGATCGGTATCTGTGACTGCAATCCTCCTAATCGTGTCCCTACCAGTATTAGCGGGAGGGCTAACTATGCTCCTAACGGATCGTAATATAAATACAACATTTTTTGATCCGAGAGGAGGGGGTGACCCGGTATTATACCAACATCTTTTT
>x292_HHKMOCQ02JM8JW
--TGGCCAGGTGAATCGCCCATGCAGGCGCATCAGTAGACTTGGGTATTTTCTCTCTTTACTTAGCCAGAGTCTCCTCTATTGTAGGAGCAGTAAATTTCATCACCACCACAATTAATATACAAGCCAGAGGAATAACAATAGACCGTATACCTCTGTTTGTTTGAGCCGTATTTTTAACAGCAATTCTTCTTCTTCTCTCCCTGCCAGTACTTGCTAGTGCTAATAATATACTGCTAACAGACCGAAACTTAAATACATCATTCTTCGATCCAGCAGGAGGAGGAGACCCCATTCTATACCAAAGTCTATTT
>x293_HHKMOCQ02GNCOY
----AGTTCAATTCAAAGTCACTCAGGAGGCGCTGTTGACCTAGCTATTTTTAGCTTACATATTTCAGGAGCTTCATCTATTTTAGGCGCTGTTAATTTTATTTCTACTATTTTAAATATGCGTAATCCTGGACAAACGATGTATAGAATGCCATTGTTTGTTTGATCAATTTTTGTAACTGCTTTTCTACTATTACTAGCAGTACCGGTTTTAGCTGGTGCAATCACTATGTTATTAACGGATAGAAATTTTAATACATCATTCTTTGATCCAGCAGGTGGAGGAGATCCAGTACTTTACCAACATTTATTT
>x294_HHKMOCQ02GDZ1F
TTTAAGTTCTATACAAAGTCACTCAGGGGCCGCGGTAGACTTAGCTATTTTTAGCTTACACTTATCAGGGGCATCTTCAATTTTGGGGGCCGTTAATTTTATTTCTACCATACTTAATATGCGTAATCCAGGACAAACTATGTATAGAATTCCTTTATTTGTATGATCTATATTCGCTACGGCTATATTATTATTATTATCAGTTCCAGTTTTAGCAGGTGCAATCACTATGTTGTTAACAGACAGAAACTTTAATACTTCGTTTTTCGATCCTGCAGGTGGTGGAGATCCTGTATTGTATCAACATTTGTTT
>x295_HHKMOCQ02JXBUX
ATTATCAGGAATCCAATCACACTCAGGAGGGTCTGTAGATCTAGCCATCTTCAGTCTTCACCTATCAGGTATCTCATCAATGTTAGGAGCAATGAACTTTATCACAACGATCCTAAACATGCGAAACCCAGGAATGACATTACACAAACTACCTCTATTTGCTTGAGCTGTAATGGTAACAGCTATCTTATTACTACTATCATTACCAGTATTAGCTGGAGGTATTACAATGTTATTAACAGATCGAAACTTCAATACATCATTCTATGACCCTGCTGGAGGAGGTGATCCTATCCTATACCAACACTTATTC
>x296_HHKMOCQ02F1OFH
TTTATCAGGATTACAAAGTCATAGTGGTCCTAGTGTAGATTTAGCTATATTTGCATTACATTTATCAGGGGTAAGTAGTTTATTAGGTGCAATAAACTTTATAACAACTATAGCCAATATGAGAACACCTGGAATAAAACTACATAAATTAACTTTATTCGGGTGAGCTGTAGGTATAACAGCTATATTATTATTATTATCATTACCAGTATTAGCGGGTGCAATAACTATGATATCAACAGATAGAAACTTTAATACTTCATTCTTTGAAGTAGCTGGAGGTGGTGATCCTATATTATTCCAACATTTATTC
>x297_HHKMOCQ02IBHSS
GCTGGCTGGAAATCTCGCCCACGCCGGAGCATCCGTCGACTTAACCATCTTCTCTCTTCACCTGGCAGGGGTCTCATCAATTCTAGGGGCTATCAACTTTATTACTACGATCATCAATATGAAACCCCCTGCAGTTTCAATGTACCAAATCCCACTCTTCGTCTGAGCTGTCCTAATTACAGCTGTCCTTCTTCTCCTATCTCTCCCCGTTTTAGCTGCTGGCATTACAATGCTTCTAACAGACCGAAACCTAAACACTGCTTTCTTTGACCCTGCAGGGGGAGGTGACCCGATTCTCTACCAACACTTA---
>x298_HHKMOCQ02II6NO
TTTAGCAGGGAACCTTGCCCACGCAGGTGGATCTGTAGATCTGGCTATTTTCTCCCTTCATTTAGCTGGTGTTTCATCTATTCTAGGTGCTGTAAATTTTATTACAACTATTATTAATATACGGTGACGAGGTATGCAGTTTGAACGACTTCCCCTATTTGTATGATCTGTAAAGATTACCGCCATCTTACTTCTTTTATCTCTACCGGTCCTAGCGGGAGCCATTACAATGTTACTAACAGACCGGAACTTTAATACCGCCTTCTTCGACCCAGCAGGAGGTGGAGATCCTATCCTATACCAGCATCTATTC
>x299_HHKMOCQ02F3K1E
CCTGGCCAGAGGAATTCCCCACGCAGGTGCATCAGTAGACCTGGGTATTTTCTCTCTCCATTTGGCGGGGGTTTCCCCTATCCTAGGAGCAGTAAATTTCATCACTACTGTGATTAACATACGAGCCAGAGGAATAACAATAGATCGAATACCTCTGTTCGTTTGAGCTGTATTTTTAACAGCAATCCTACTATTACTTTCCCTTCCAGTCTTAGCAGGGGCTATTACCATACTTCTAACAGACCGAAACCTAAATACATCATTCTTTGATCCAGCAGGAGGAGGAGACCCCATCCTTTACCAACATTTATT-
>x300_HHKMOCQ02F0GRC
-CTCAGTTCAAACGTAGCACACTCAGGCCCCTCGGTAGACTTTGCGATTTTTGCTCTCCATTTAGCGGGGGTATCCTCTTTATTGGGTGCCGTTAATTTTATTAGAACATTTTCTAATTTGCGTACGTTAGGGATATTACTAGAACGTGTTCCTCTTTTTGGGTGAGCTGTCTTAATTACAACAATCTTGCTTCTTCTCTCCCTGCCCGTATTGGCAGGGGCAATTACCATGTTACTAACAGATCGAAACTTAAACACCTCATTTTATGATTCCAATGGAGGGGGTGACCCAATTCTCTACCAACACTTATTT
>x301_HHKMOCQ02ICG1Y
--TTTCAGGAATTCAAAGTCACAGTGGTCCTAGTGTTGACTTAGCTATCTTTGCCTTACATCTGTCAGGTATTAGTAGTTTAGTTGGAGCAATGAACTTTATTACAACAATATTAAATATGAGAGCTCCTGGAATAAGACTTCACAAATTAGCATTATTTGGATGAGCTGTAGTAGTTACAGCCGTTTTATTATTATTATCTTTACCAGTATTAGCAGGAGCTATAACAATGGTATTAACAGACAGAAACTTTAATACATCATTTTTTGAAGTAGCAGGTGGAGGAGATCCTATATTATACCAACACTTATTC
>x302_HHKMOCQ02GALW3
TCTAAGTGGAGTGCAAAGTCATAGTGGACCAAGTGTAGATTTAGCCATATTTGCTTTACATTTATCTGGTATAAGTAGTTTATTAGGTGCAATAAACTTTATTACTACTATATTAAATATGAGAAGTCCGGGTATAAGATTACATAAATTAGCTTTATTTGGATGAGCCGTAGTTGTTACAGCTGTATTACTATTACTATCATTACCTGTACTTGCAGGTGCAATTACTATGGTATTAACTGATAGGAATTTTAATACATCATTCTTTGAAGCAGCAGGTGGTGGCGATCCTATTTTATATCAACATTTATTC
>x304_HHKMOCQ02HAFU5
CCTGGCGAGAGGAATCGCCCATGCAGGTGCATCCGTAGACTTGGGAATTTTCTCACTCCACCTGGCCGGAGTCTCATCCATCTTAGGAGCTGTAAACTTTATCACCACTGTTATTAACATACGAGCCAGAGGAATAACGATAGACCGAATACCACTGTTCGTCTGAGCTGTATTTCTAACAGCAATTCTACTATTACTCTCCCTCCCAGTGTTAGCAGGAGCTATCACCATACTCCTAACAGACCGAAATTTAAACACAGCCTTCTTTGACCCGGCAGGAGGGGGGGACCCCATCCTCTATCAACACTTATTT
>x305_HHKMOCQ02JAVQ5
-TTATCAAGCAATATTGCTCATGCAGGAGCTTCTGTTGATTTCGCTATCTTTTCCCTTCACCTGGCCGGAGTCAGGTCGATTTTAGGGGCAGTTAATTTTATTTCAACAGTGGGAAACTTGCGAGCATTTGGAATAGTTATAGATCGAATACCACTTTTCGGTTGGGCGGTTTTAATCACTGCCGTTTTATTACTTTTATCATTACCAGTACTAGCAGGAGCTATTACTATATTACTCACAGACCGTAATCTGAATTCATCATTTTACGATGTTAGTGGGGGTGGGGATCCTATTTTATATCAGCACTTATTC
>x306_HHKMOCQ02IDLU2
TTTAGCCGGAAACCTTGCTCACGCAGGTGGGTCTGTAGATCTAGCTATTTTTTCTCTCCACCTAGCAGGTGTCTCATCTATTCTGGGTGCTGTAAACTTCATTACAACTATTATTAACATACGATGACGAGGCATGCAGTTTGAACGACTTCCCCTATTTGTATGATCTGTGAAAATTACTGCCATCCTACTTCTCCTCTCTCTACCAGTTTTAGCAGGTGCTATTACAATGTTATTAACAGACCGAAACTTTAACACCGCTTTCTTTGATCCAGCAGGAGGTGGGGATCCTATTTTGTACCAACACCTCTTT
>x307_HHKMOCQ02IOKY0
-TTATCCGGAAATATTGCACACTCTGGTCCTCCAGTAGACCTTGCGATCTTCTCTCTACATTTAGCAGGAATTTCTTCGATTCTCGGGGCAATCAACTTCATCTCAACGGCCATCAATATGCGAACAACAGGCTATTTATCGGAAAGCATACCTTTATTTGTATGAGCTGTCACTATTACAGCCGTTCTTCTTCTTTTATCCCTCCCAGTTCTTGCTGGAGCAATCACCATGCTACTCACAGACCGCAACTTAAACACCGCCTTCTTTGACCCTGCTGGAGGTGGTGACCCTGTATTATATCAACACTTGTTT
>x308_HHKMOCQ02G9L4R
CTTAGGAAGAAATTTGGCTCATGCAGGAGGATCAGTAGATATAGTCATTTTTTCATTACATTTAGCAGGGGTATCGTCATTGTCAGGAGCAGTAAATTTTATTAGTACACTTAGAAATTTACGAATTTTTGGAATGTACTTTGATCAGGTTCCTTTATTTTGTTGATCTGTGTTAGTAACAGCAGTTCTTTTACTTCTTTCATTACCCGTTTTAGCAGGTGCTATTACAATATTATTAACTGATCGTAATATTAATTCAAGGTTTTATGATGTAAGAGGTGGGGGAGATCCTGTTCTTTATCAGCATTTATTT
>x309_HHKMOCQ02JC8CC
TCTTAGATCTAACGTAGCTCACTCTGGCCCATCAGTTGACTTTGCTATCTTTGCTCTCCATTTGGCAGGAGTGTCTTCTCTTTTAGGTGCTGTCAATTTTATTAGTACATTCTCTAATTTGCGTACATTAGGAATATTGCTTGAGCGCGTTCCTCTTTTCGGGTGAGCTGTTTTAATTACCACAATTCTACTTCTTCTTTCTCTGCCCGTATTGGCTGGTGCGATTACTATATTATTAACAGACCGAAATTTAAACACATCTTTCTATGATTCTAATGGTGGTGGTGACCCGATTTTATACCAACATTTATTT
>x310_HHKMOCQ02FTSPH
TCTAGCTGGAAACCTGGCCCATGCCGGAGCATCCGTCGACCTTACCATTTTCTCCCTTCACTTAGCCGGAATCTCGTCAATCTTGGGGGCTATTAACTTTATTACAACAATTATTAACATAAAACCTCCTGCAATTTCTCAATACCAAACACCACTGTTTGTTTGAGCCGTCCTAATTACAGCAGTTCTCCTTCTTCTCTCTCTCCCCGTACTTGCTGCCGGCATTACAATGCTTCTCACAGACCGAAACCTAAACACCACCTTCTCTGACCCTGCCGGAGGCGGAGACCCAATTCTGTACCAGCACCTG---
>x311_HHKMOCQ02HEZB2
TCTAAGAAGAAATATTGCCCATGGTGGAGCCTCAGTAGATTTCGCCATTTTCTCTTTGCATCTGGCTGGAGTATCTTCATTGTTAGGGGCTGTAAATTTCATTAGAACTCTTAGAAACCTTCGAACGATAGGTATACTAGCCGATCGGATGCCCTTATTCCCTTGAGCTGTTCTTATTACAGCAATTCTCCTTCTCCTTTCTCTACCGGTATTGGCCGGAGCTATTACTATACTATTGACGGACCGAAATTTTAACTCTTCATTTTACGACCCTAGTGGAGGAGGGGACCCCCTTTTATATCAACACCTGTTC
>x312_HHKMOCQ02IMVA8
-----------------------------------------------------------------------------------------------------------------TTAAAATGCGAGCACCTGGAATTTCTTTTGACCGACTTCCTTTATTTGTATGATCTGTTTTTGTCACAACATTTTTATTACTATTATCACTTCCAGTTTTAGCAGGAGCAATCACTATGCTCCTTACAGATCGAAATATAAACACGACTTTCTTTGACCCAGCAGGAGGGGGAGACCCAATTTTATTTCAACATCTATTT
>x313_HHKMOCQ02GWL62
TCTATCAGGGAACTTAGCCCATGCAGGAGCCTCTGTAGACCTAACCATTTTCTCACTTCACCTAGCAGGGATTTCTTCAATCCTGGGAGCAATCAACTTTATCACAACCATCATTAACATGAAGCCTCCTGCCATCACCCAATACCAAACCCCTCTCTTCGTATGAGCCGTCCTCATCACCGCTGTTCTTCTCCTTCTATCCCTTCCGGTCTTAGCCGCTGGAATTACCATGCTCTTAACCGATCGCAACTTAAATACTACCTTTTTTGACCCTGCGGGAGGGGGAGATCCAATCCTCTATCAACATCTA---
>x314_HHKMOCQ02HMIM2
ACTATCAAGAAATATCGCCCACTCAGGAGCTTCAGTAGATTTCGCTATTTTCTCATTACACCTCGCAGGTGCAAGGTCAATCTTGGGGGCTGTAAACTTTATCTCAACCATTGGGAATCTGCGAGCGTTTGGAATACTAATAGATTTAATACCACTGTTTTCATGGGCGGTTTTAATCACCGCTGTTCTTTTATTATTATCTCTCCCAGTACTTGCCGGCGCAATTACAATATTATTAACAGATCGAAATCTTAACTCATCGTTTTATGATGC----------------------------------------
>x315_HHKMOCQ02I23BC
-----------------------CCGGCTGTTCAGTAGATTTTACTATCTTTTCACTGCACTTAGCAGGGGTTTCATCTATTCTAGGGGCTATTAATTTCGTAGCCACAATCTACAATATGCGAATTGCGGGGATTAATGGAGAGCAAATTCCTTTATTTCCGTGGTCGGTAACAGTCACTGCAATTCTCTTGATTGTATCTTTACCCGTCCTAGCAGGGGGATTAACCATACTTCTCACCGATCGTAATATAAATACAACCTTTTTCGACCCAAGGGGTAGTGGTGATCCCGTATTATATCAGCATTT----
>x316_HHKMOCQ02HC66U
CTTGTCGTCTTTAATAGGACACGCCGATAACTCTGTAGATTTAGCAATTTTTTCCCTGCACTTAGCGGGGGCCTCTTCAATCTTAGGGGCGATCAGTTTTATTACAACTGTGCTGAATCTAAAATCTAATTCTATTTCAATGATAATGTTACCCTTGTTTGTATGGACCGTGTTTATCACGGCTTTTTTGCTCCTACTGTCTTTACCAGTGTTGGCGGGAGCCATCACTATGCTTTTGACAGATCGAAATTTTAATACATCATTTTTTGATCCTAGGGGTGGGGGTGATCCTGTACTGTATCAACATTTATTT
>x317_HHKMOCQ02G8XSC
ATTAAGAAATAATTTAGCCCATTCAGGCCCATCAGTCGATTTTGCTATTTTTGCGCTCCATTTGGCCGGTGTTTCCTCTTTTTTGGGGGCTGTGAATTTTATTAGGACTTTCTCTAATCTTCGAAGATTAGGAATGCTCTTGGAGCGGGCACCTATTTTTGGGTGAGCTGTTTTAATTACAACTATTTTATTACTATTATCCCTCCCTGTGCTAGCACGTGCTATTAC-------------------------------------------------------------------------------------
